# Supplementary material for: The composition of bacterial communities associated with plastic biofilms differs between different polymers and stages of biofilm succession
Source: PLoS One. 2019 Jun 5;14(6):e0217165. doi: 10.1371/journal.pone.0217165 (PMC6550384; doi:10.1371/journal.pone.0217165)
Supplement: S5 Table — (XLSX) [file pone.0217165.s013.xlsx]

## Sheet: DEHP
Taxa		Plastic	LDA score (log 10)	p value
k__Bacteria.p__Verrucomicrobia.c__Opitutae.o__Puniceicoccales	3.50234	Glass	3.18598	0.0209213
k__Bacteria.p__Proteobacteria.c__Alphaproteobacteria.o__Rickettsiales.f__SAR116clade	3.02743	Glass	2.67944	0.0209213
k__Bacteria.p__Proteobacteria.c__Alphaproteobacteria.o__Sphingomonadales.f__Erythrobacteraceae	3.22678	Glass	2.79859	0.0209213
k__Bacteria.p__Bacteroidetes.c__Bacteroidia.o__Bacteroidales	2.63666	Glass	2.51045	0.0209213
k__Bacteria.p__Proteobacteria.c__Gammaproteobacteria.o__Chromatiales.f__Granulosicoccaceae	2.15501	Glass	2.03509	0.139135
k__Bacteria.p__Chloroflexi.c__KD4_96	2.01093	Glass	2.95348	0.0209213
k__Bacteria.p__Firmicutes.c__Bacilli.o__Lactobacillales.f__Streptococcaceae	2.41986	Glass	2.15483	0.248213
k__Bacteria.p__Actinobacteria.c__Actinobacteria.o__Corynebacteriales.f__Nocardiaceae	0.997962	Glass	2.43593	0.13057
k__Bacteria.p__Proteobacteria.c__Gammaproteobacteria.o__Cellvibrionales.f__Porticoccaceae	1.77048	Glass	2.77431	0.0201646
k__Bacteria.p__Proteobacteria.c__Gammaproteobacteria.o__Vibrionales.f__Vibrionaceae	3.24046	Glass	2.9041	0.0209213
k__Bacteria.p__Cyanobacteria.c__Cyanobacteria	3.2133	Glass	2.81054	0.0433081
k__Bacteria.p__Firmicutes.c__Clostridia.o__Clostridiales.f__Clostridiaceae2	1.0564	DEHP	3.40291	0.13057
k__Bacteria.p__Actinobacteria.c__Actinobacteria.o__Propionibacteriales.f__Propionibacteriaceae	2.61499	Glass	2.29473	0.0179605
k__Bacteria.p__Proteobacteria.c__Betaproteobacteria.o__Burkholderiales.f__Oxalobacteraceae	1.29887	Glass	2.24612	0.13057
k__Bacteria.p__Lentisphaerae.c__Lentisphaeria.o__Lentisphaerales	2.27894	Glass	2.072	0.0138744
k__Bacteria.p__Proteobacteria	5.47447	DEHP	4.93775	0.0209213
k__Bacteria.p__Proteobacteria.c__Gammaproteobacteria.o__Alteromonadales.f__Moritellaceae	2.07317	Glass	2.07315	0.139135
k__Bacteria.p__Chlamydiae	2.67353	DEHP	2.29104	0.248213
k__Bacteria.p__Chloroflexi.c__Caldilineae	2.60699	Glass	2.22544	0.191267
k__Bacteria.p__Fusobacteria	2.27181	Glass	2.0425	0.139135
k__Bacteria.p__Proteobacteria.c__Deltaproteobacteria.o__Myxococcales.f__Sandaracinaceae	2.54194	Glass	2.2252	0.0209213
k__Bacteria.p__Bacteroidetes	4.90211	Glass	4.49699	0.0209213
k__Bacteria.p__Proteobacteria.c__Alphaproteobacteria.o__Sphingomonadales.f__Kiloniellaceae	2.01262	Glass	2.44592	0.0179605
k__Bacteria.p__Bacteroidetes.c__Flavobacteriia	4.85453	Glass	4.46439	0.0209213
k__Bacteria.p__Firmicutes.c__Clostridia.o__Clostridiales.f__FamilyXI	2.37896	Glass	2.39259	0.0209213
k__Bacteria.p__Proteobacteria.c__Gammaproteobacteria.o__Arenicellales	3.41834	Glass	2.80756	0.248213
k__Bacteria.p__Actinobacteria.c__Actinobacteria.o__Micrococcales	2.08618	Glass	2.19117	0.13057
k__Bacteria.p__Proteobacteria.c__Deltaproteobacteria	3.56569	Glass	3.15218	0.0209213
k__Bacteria.p__Proteobacteria.c__Alphaproteobacteria.o__Sphingomonadales	3.29704	Glass	2.88663	0.0209213
k__Bacteria.p__Proteobacteria.c__ProteobacteriaIncertaeSedis	3.32193	Glass	3.08664	0.191267
k__Bacteria.p__Bacteroidetes.c__Sphingobacteriia.o__Sphingobacteriales.f__FFCH9454	0.787159	DEHP	4.07635	0.13057
k__Bacteria.p__Firmicutes.c__Bacilli.o__Bacillales.f__Staphylococcaceae	2.10818	Glass	2.0413	0.139135
k__Bacteria.p__Proteobacteria.c__Gammaproteobacteria.o__BD7_8marinegroup	2.69675	Glass	2.422	0.0209213
k__Bacteria.p__Proteobacteria.c__Gammaproteobacteria.o__Xanthomonadales.f__JTB255marinebenthicgroup	3.03639	Glass	2.6823	0.0209213
k__Bacteria	6	DEHP	4.56443	0.0138744
k__Bacteria.p__Actinobacteria.c__Coriobacteriia.o__Coriobacteriales	1.96809	Glass	2.60637	0.0179605
k__Bacteria.p__Chloroflexi.c__Anaerolineae	2.38683	Glass	2.00445	0.386476
k__Bacteria.p__Proteobacteria.c__Gammaproteobacteria.o__Oceanospirillales.f__OM182clade	2.61756	Glass	2.28905	0.0201646
k__Bacteria.p__Proteobacteria.c__Gammaproteobacteria.o__Cellvibrionales.f__Spongiibacteraceae	3.32643	Glass	2.98986	0.0209213
k__Bacteria.p__Proteobacteria.c__Alphaproteobacteria.o__Parvularculales	1.98724	DEHP	2.52489	0.0383936
k__Bacteria.p__Actinobacteria.c__Acidimicrobiia	3.1502	Glass	2.8226	0.0209213
k__Archaea.p__Euryarchaeota.c__Thermoplasmata	2.494	Glass	2.24305	0.0138744
k__Archaea.p__Euryarchaeota	2.494	Glass	2.26286	0.0138744
k__Bacteria.p__Proteobacteria.c__Alphaproteobacteria.o__Sphingomonadales.f__Sphingomonadaceae	2.28562	Glass	2.17615	0.0209213
k__Bacteria.p__Verrucomicrobia.c__Opitutae	3.52143	Glass	3.21797	0.0209213
k__Bacteria.p__Proteobacteria.c__Gammaproteobacteria.o__Pseudomonadales	2.69493	Glass	2.17036	0.386476
k__Bacteria.p__Planctomycetes.c__Planctomycetacia.o__Planctomycetales	4.2169	Glass	3.68142	0.0832645
k__Bacteria.p__Bacteroidetes.c__Cytophagia	3.24068	Glass	2.88853	0.0209213
k__Bacteria.p__Verrucomicrobia.c__Verrucomicrobiae.o__Verrucomicrobiales.f__Verrucomicrobiaceae	2.74741	Glass	2.36441	0.148915
k__Bacteria.p__Verrucomicrobia.c__Verrucomicrobiae	3.23646	Glass	2.81453	0.0832645
k__Bacteria.p__Gemmatimonadetes	2.16522	Glass	2.417	0.0209213
k__Bacteria.p__Proteobacteria.c__Gammaproteobacteria.o__GammaproteobacteriaIncertaeSedis	3.51345	Glass	3.04665	0.0433081
k__Bacteria.p__Nitrospinae.c__Nitrospinia.o__Nitrospinales.f__Nitrospinaceae	1.60368	Glass	2.23543	0.139135
k__Bacteria.p__Actinobacteria.c__Coriobacteriia	1.96809	Glass	2.62934	0.0179605
k__Bacteria.p__Proteobacteria.c__Alphaproteobacteria.o__Rhodospirillales.f__Rhodospirillaceae	2.82879	Glass	2.4772	0.0433081
k__Bacteria.p__Bacteroidetes.c__Bacteroidia	2.64624	Glass	2.67392	0.0209213
k__Bacteria.p__Chloroflexi.c__Caldilineae.o__Caldilineales.f__Caldilineaceae	2.60699	Glass	2.25769	0.191267
k__Bacteria.p__Proteobacteria.c__Betaproteobacteria.o__Burkholderiales.f__Alcaligenaceae	2.56153	Glass	2.27302	0.0814291
k__Archaea.p__Euryarchaeota.c__Thermoplasmata.o__Thermoplasmatales	2.494	Glass	2.26271	0.0138744
k__Bacteria.p__Spirochaetae.c__Spirochaetes	1.55187	Glass	2.75927	0.13057
k__Bacteria.p__Lentisphaerae.c__Lentisphaeria.o__Lentisphaerales.f__Lentisphaeraceae	2.27894	Glass	2.06619	0.0138744
k__Bacteria.p__Proteobacteria.c__Deltaproteobacteria.o__Desulfobacterales.f__Desulfobacteraceae	2.73329	Glass	2.41506	0.0209213
k__Bacteria.p__Proteobacteria.c__Gammaproteobacteria.o__Oceanospirillales.f__SAR86clade	2.44479	Glass	2.2398	0.0201646
k__Bacteria.p__Actinobacteria.c__Actinobacteria.o__Propionibacteriales	2.61499	Glass	2.32258	0.0179605
k__Bacteria.p__Proteobacteria.c__Gammaproteobacteria.o__KI89Aclade	2.46326	Glass	2.12687	0.0209213
k__Bacteria.p__Cyanobacteria.c__Cyanobacteria.o__SubsectionIII	2.24305	Glass	2.167	0.139135
k__Bacteria.p__Firmicutes	3.24704	Glass	2.87703	0.0209213
k__Bacteria.p__Cyanobacteria.c__Cyanobacteria.o__SubsectionIII.f__FamilyI	2.24305	Glass	2.17188	0.139135
k__Bacteria.p__Actinobacteria.c__Actinobacteria	2.76539	Glass	2.43252	0.0209213
k__Bacteria.p__Cyanobacteria.c__Melainabacteria.o__Obscuribacterales	2.08176	Glass	2.08635	0.13057
k__Bacteria.p__Proteobacteria.c__Alphaproteobacteria.o__Rickettsiales.f__Rickettsiaceae	2.45677	Glass	2.36667	0.148915
k__Bacteria.p__Proteobacteria.c__Alphaproteobacteria.o__Rhizobiales.f__RhizobialesIncertaeSedis	1.92866	Glass	2.14557	0.321121
k__Bacteria.p__Planctomycetes.c__Phycisphaerae	3.2475	Glass	2.86937	0.0209213
k__Bacteria.p__Nitrospinae	1.91411	Glass	2.42329	0.139135
k__Bacteria.p__Proteobacteria.c__Deltaproteobacteria.o__Bdellovibrionales.f__Bacteriovoracaceae	2.932	Glass	2.59127	0.0832645
k__Archaea.p__Euryarchaeota.c__Thermoplasmata.o__Thermoplasmatales.f__MarineGroupII	2.494	Glass	2.2438	0.0138744
k__Bacteria.p__Proteobacteria.c__Epsilonproteobacteria.o__Campylobacterales	2.70122	Glass	2.41759	0.0433081
k__Bacteria.p__Cyanobacteria.c__Chloroplast.o__unidentifiedmarinebacterioplankton	1.7413	Glass	2.02639	0.321121
k__Bacteria.p__Actinobacteria.c__Acidimicrobiia.o__Acidimicrobiales.f__Sva0996marinegroup	2.72974	Glass	2.41533	0.0209213
k__Bacteria.p__Lentisphaerae.c__Lentisphaeria.o__Victivallales.f__PRD18C08	1.38501	Glass	2.04985	0.13057
k__Bacteria.p__Proteobacteria.c__Gammaproteobacteria.o__Vibrionales	3.24046	Glass	2.92395	0.0209213
k__Bacteria.p__Planctomycetes.c__Phycisphaerae.o__Phycisphaerales.f__Phycisphaeraceae	3.21126	Glass	2.83381	0.0209213
k__Bacteria.p__Planctomycetes	4.40567	Glass	3.93259	0.0832645
k__Bacteria.p__Proteobacteria.c__Gammaproteobacteria.o__Oceanospirillales.f__Alcanivoracaceae	3.28867	Glass	2.92704	0.0209213
k__Bacteria.p__Firmicutes.c__Clostridia.o__Clostridiales.f__Clostridiaceae1	2.52086	Glass	2.45072	0.0209213
k__Bacteria.p__Proteobacteria.c__Gammaproteobacteria.o__Alteromonadales	5.12669	DEHP	4.76979	0.0832645
k__Bacteria.p__Actinobacteria.c__Acidimicrobiia.o__Acidimicrobiales.f__Acidimicrobiaceae	2.42275	Glass	2.14235	0.0209213
k__Bacteria.p__Acidobacteria	2.82402	Glass	2.41106	0.248213
k__Bacteria.p__Proteobacteria.c__ProteobacteriaIncertaeSedis.o__UnknownOrder	3.32193	Glass	3.07853	0.191267
k__Bacteria.p__Planctomycetes.c__Phycisphaerae.o__Phycisphaerales	3.21126	Glass	2.81612	0.0209213
k__Bacteria.p__Proteobacteria.c__Deltaproteobacteria.o__Desulfobacterales	3.1057	Glass	2.73633	0.0209213
k__Bacteria.p__Proteobacteria.c__Gammaproteobacteria.o__Thiotrichales.f__Thiotrichaceae	3.52432	Glass	3.09774	0.148915
k__Bacteria.p__Acidobacteria.c__Holophagae	2.4646	Glass	2.14789	0.191267
k__Bacteria.p__Bacteroidetes.c__Bacteroidia.o__Bacteroidales.f__Marinilabiaceae	2.42287	Glass	2.17809	0.0907236
k__Bacteria.p__Cyanobacteria.c__Chloroplast.o__Lithodesmiumundulatum	2.74409	Glass	2.84293	0.0907236
k__Bacteria.p__Proteobacteria.c__Deltaproteobacteria.o__Myxococcales.f__Nannocystaceae	2.23893	Glass	2.01302	0.0201646
k__Bacteria.p__Planctomycetes.c__Planctomycetacia.o__Planctomycetales.f__Planctomycetaceae	4.2169	Glass	3.66823	0.0832645
k__Bacteria.p__Proteobacteria.c__Gammaproteobacteria.o__Cellvibrionales.f__Halieaceae	3.3495	Glass	2.97534	0.0209213
k__Bacteria.p__Verrucomicrobia.c__Verrucomicrobiae.o__Verrucomicrobiales.f__DEV007	2.96068	Glass	2.51776	0.0832645
k__Bacteria.p__Bacteroidetes.c__Flavobacteriia.o__Flavobacteriales.f__Flavobacteriaceae	4.77925	Glass	4.43661	0.0209213
k__Bacteria.p__Lentisphaerae.c__Lentisphaeria	2.36993	Glass	2.12439	0.0138744
k__Bacteria.p__Bacteroidetes.c__BacteroidetesIncertaeSedis	2.04109	Glass	2.30357	0.191267
k__Bacteria.p__Actinobacteria.c__Acidimicrobiia.o__Acidimicrobiales	2.1731	Glass	2.03975	0.0201646
k__Bacteria.p__Proteobacteria.c__Alphaproteobacteria.o__Rhodospirillales	2.84619	Glass	2.48742	0.0433081
k__Bacteria.p__Cyanobacteria.c__Chloroplast.o__Exanthemachrysisgayraliae	2.45077	Glass	2.17208	0.0433081
k__Bacteria.p__Planctomycetes.c__OM190	2.80259	Glass	2.48413	0.0201646
k__Bacteria.p__Proteobacteria.c__Alphaproteobacteria.o__Caulobacterales.f__Hyphomonadaceae	3.36575	Glass	2.85742	0.0832645
k__Bacteria.p__Cyanobacteria.c__Chloroplast.o__Stauroneisconstricta	2.93179	Glass	2.98166	0.236724
k__Bacteria.p__Proteobacteria.c__Deltaproteobacteria.o__Myxococcales.f__P3OB_42	1.38743	Glass	2.02508	0.13057
k__Bacteria.p__Chloroflexi.c__Anaerolineae.o__Anaerolineales	2.38683	Glass	2.00215	0.386476
k__Bacteria.p__Proteobacteria.c__Gammaproteobacteria.o__Oceanospirillales.f__SS1_B_06_26	4.13802	Glass	3.76145	0.0209213
k__Bacteria.p__Proteobacteria.c__Gammaproteobacteria.o__Chromatiales.f__Ectothiorhodospiraceae	2.28784	Glass	2.05093	0.0138744
k__Bacteria.p__Proteobacteria.c__Gammaproteobacteria.o__EC3	1.00696	DEHP	3.54266	0.321121
k__Bacteria.p__Verrucomicrobia.c__R76_B128	2.32422	Glass	2.0573	0.0907236
k__Bacteria.p__Cyanobacteria.c__Cyanobacteria.o__SubsectionI.f__FamilyI	3.13276	Glass	2.75369	0.0832645
k__Bacteria.p__Proteobacteria.c__Gammaproteobacteria.o__Cellvibrionales.f__BD2_7	2.24274	Glass	2.02623	0.0201646
k__Bacteria.p__Nitrospinae.c__Nitrospinia	1.60368	Glass	2.24713	0.139135
k__Bacteria.p__Actinobacteria.c__Coriobacteriia.o__Coriobacteriales.f__Coriobacteriaceae	1.96809	Glass	2.72136	0.0179605
k__Bacteria.p__Planctomycetes.c__Pla4lineage	1.24567	Glass	2.21034	0.321121
k__Bacteria.p__Firmicutes.c__Clostridia.o__Clostridiales.f__Kazan_2B_17	1.31988	Glass	2.65803	0.321121
k__Bacteria.p__Proteobacteria.c__Betaproteobacteria.o__Burkholderiales.f__Comamonadaceae	2.17893	Glass	2.03749	0.191267
k__Bacteria.p__Proteobacteria.c__Alphaproteobacteria.o__Caulobacterales.f__Caulobacteraceae	2.58623	Glass	2.27	0.0201646
k__Bacteria.p__Acidobacteria.c__Subgroup26	1.41631	Glass	2.6321	0.321121
k__Bacteria.p__Actinobacteria.c__Acidimicrobiia.o__Acidimicrobiales.f__OM1clade	2.65327	Glass	2.43009	0.0209213
k__Bacteria.p__Proteobacteria.c__Gammaproteobacteria.o__Alteromonadales.f__Alteromonadaceae	5.12234	DEHP	4.77823	0.0433081
k__Bacteria.p__Bacteroidetes.c__Cytophagia.o__Cytophagales.f__Flammeovirgaceae	3.2146	Glass	2.87754	0.0209213
k__Bacteria.p__Actinobacteria.c__Actinobacteria.o__Micrococcales.f__Micrococcaceae	2.08618	Glass	2.20946	0.13057
k__Bacteria.p__Cyanobacteria.c__Chloroplast.o__Minidiscustrioculatus	2.63792	Glass	2.54253	0.0832645
k__Bacteria.p__Proteobacteria.c__Gammaproteobacteria.o__Xanthomonadales.f__Xanthomonadaceae	1.53475	Glass	2.49376	0.0383936
k__Bacteria.p__Proteobacteria.c__Alphaproteobacteria.o__Rickettsiales.f__SHWN_night2	1.74712	Glass	3.15559	0.0179605
k__Bacteria.p__Proteobacteria.c__Alphaproteobacteria	4.34792	Glass	3.57538	0.148915
k__Bacteria.p__Firmicutes.c__Clostridia.o__Clostridiales	3.01992	Glass	2.66935	0.0209213
k__Bacteria.p__Chloroflexi.c__Caldilineae.o__Caldilineales	2.60699	Glass	2.23267	0.191267
k__Bacteria.p__Proteobacteria.c__Alphaproteobacteria.o__Rhizobiales.f__Phyllobacteriaceae	3.0422	Glass	2.41917	0.248213
k__Bacteria.p__Proteobacteria.c__Gammaproteobacteria.o__Xanthomonadales	1.92929	Glass	2.01107	0.0907236
k__Bacteria.p__Cyanobacteria.c__Cyanobacteria.o__SubsectionI	3.13276	Glass	2.73091	0.0832645
k__Bacteria.p__Proteobacteria.c__Deltaproteobacteria.o__Bdellovibrionales.f__Bdellovibrionaceae	2.44328	Glass	2.50449	0.148915
k__Bacteria.p__Proteobacteria.c__Alphaproteobacteria.o__Rhizobiales.f__OCS116clade	1.9774	Glass	2.33752	0.248213
k__Bacteria.p__Proteobacteria.c__Gammaproteobacteria.o__GammaproteobacteriaIncertaeSedis.f__UnknownFamily	3.51345	Glass	3.04257	0.0433081
k__Bacteria.p__Bacteroidetes.c__Flavobacteriia.o__Flavobacteriales.f__Cryomorphaceae	4.04107	Glass	3.66137	0.0209213
k__Bacteria.p__Chlamydiae.c__Chlamydiae.o__Chlamydiales	2.67353	DEHP	2.27048	0.248213
k__Bacteria.p__Fusobacteria.c__Fusobacteriia	2.27181	Glass	2.02341	0.139135
k__Bacteria.p__Proteobacteria.c__Alphaproteobacteria.o__AlphaproteobacteriaIncertaeSedis.f__UnknownFamily	2.76706	DEHP	2.49368	0.248213
k__Bacteria.p__Proteobacteria.c__Deltaproteobacteria.o__Myxococcales	2.78965	Glass	2.49361	0.0209213
k__Bacteria.p__Cyanobacteria.c__Chloroplast.o__Extubocelluluscribriger	2.65038	Glass	2.65704	0.0832645
k__Bacteria.p__Cyanobacteria	5.35378	Glass	5.0308	0.0209213
k__Bacteria.p__Proteobacteria.c__Deltaproteobacteria.o__Desulfobacterales.f__Desulfobulbaceae	2.86596	Glass	2.51015	0.0832645
k__Bacteria.p__Proteobacteria.c__Alphaproteobacteria.o__ss1_B_07_44	2.20647	Glass	2.04454	0.0907236
k__Bacteria.p__Firmicutes.c__Bacilli.o__Lactobacillales	2.62365	Glass	2.37001	0.0433081
k__Bacteria.p__Firmicutes.c__Clostridia	3.02204	Glass	2.64654	0.0209213
k__Bacteria.p__Verrucomicrobia.c__Verrucomicrobiae.o__Verrucomicrobiales.f__Rubritaleaceae	2.40007	Glass	2.1337	0.0433081
k__Bacteria.p__Planctomycetes.c__Planctomycetacia	4.2169	Glass	3.66145	0.0832645
k__Bacteria.p__Proteobacteria.c__Gammaproteobacteria.o__Alteromonadales.f__Colwelliaceae	3.42997	Glass	2.97876	0.248213
k__Bacteria.p__Bacteroidetes.c__Flavobacteriia.o__Flavobacteriales.f__NS9marinegroup	2.56626	Glass	2.30954	0.0209213
k__Bacteria.p__Proteobacteria.c__Betaproteobacteria.o__Burkholderiales	2.73756	Glass	2.4129	0.0433081
k__Bacteria.p__Nitrospinae.c__Nitrospinia.o__Nitrospinales	1.60368	Glass	2.2583	0.139135
k__Bacteria.p__Chlamydiae.c__Chlamydiae	2.67353	DEHP	2.29679	0.248213
k__Bacteria.p__Proteobacteria.c__Deltaproteobacteria.o__Bdellovibrionales	3.05407	Glass	2.67002	0.0433081
k__Bacteria.p__Spirochaetae	1.55187	Glass	2.74833	0.13057
k__Bacteria.p__Proteobacteria.c__Betaproteobacteria	2.81375	Glass	2.52186	0.0433081
k__Bacteria.p__Firmicutes.c__Bacilli.o__Bacillales	2.29334	Glass	2.49376	0.0201646
k__Bacteria.p__Proteobacteria.c__Alphaproteobacteria.o__Parvularculales.f__Parvularculaceae	1.98724	DEHP	2.52004	0.0383936
k__Bacteria.p__Proteobacteria.c__Gammaproteobacteria.o__Cellvibrionales.f__Cellvibrionaceae	4.58801	DEHP	4.25449	0.248213
k__Bacteria.p__Fusobacteria.c__Fusobacteriia.o__Fusobacteriales	2.27181	Glass	2.08598	0.139135
k__Bacteria.p__Fusobacteria.c__Fusobacteriia.o__Fusobacteriales.f__Fusobacteriaceae	2.25974	Glass	2.1107	0.139135
k__Bacteria.p__Cyanobacteria.c__Chloroplast.o__Musaitinerans	3.32612	Glass	3.01092	0.0907236
k__Bacteria.p__Verrucomicrobia.c__Opitutae.o__Puniceicoccales.f__Puniceicoccaceae	3.50234	Glass	3.16326	0.0209213
k__Bacteria.p__Firmicutes.c__Bacilli	2.7902	Glass	2.48366	0.0209213
k__Bacteria.p__Cyanobacteria.c__Chloroplast.o__Rhizosoleniaimbricata	2.18847	Glass	2.02	0.0209213
k__Bacteria.p__Proteobacteria.c__Gammaproteobacteria.o__Oceanospirillales.f__Oceanospirillaceae	4.92486	DEHP	4.5747	0.0832645
k__Bacteria.p__Bacteroidetes.c__Sphingobacteriia.o__Sphingobacteriales	2.52837	Glass	2.25209	0.0209213
k__Bacteria.p__Proteobacteria.c__ProteobacteriaIncertaeSedis.o__UnknownOrder.f__UnknownFamily	3.32193	Glass	3.0594	0.191267
k__Bacteria.p__Proteobacteria.c__Gammaproteobacteria.o__Arenicellales.f__Arenicellaceae	3.41834	Glass	2.82888	0.248213
k__Bacteria.p__Proteobacteria.c__pItb_vmat_80	1.5098	Glass	2.10075	0.321121
k__Bacteria.p__Proteobacteria.c__Gammaproteobacteria.o__Pseudomonadales.f__Moraxellaceae	2.68898	Glass	2.18408	0.386476
k__Bacteria.p__Proteobacteria.c__Epsilonproteobacteria.o__Campylobacterales.f__Helicobacteraceae	2.63846	Glass	2.34206	0.0209213
k__Bacteria.p__Chlamydiae.c__Chlamydiae.o__Chlamydiales.f__Simkaniaceae	2.66429	DEHP	2.29209	0.248213
k__Archaea	3.1154	Glass	2.83275	0.0138744
k__Bacteria.p__Chloroflexi.c__Ardenticatenia	1.4587	Glass	2.07845	0.13057
k__Bacteria.p__Chloroflexi.c__Anaerolineae.o__Anaerolineales.f__Anaerolineaceae	2.38683	Glass	2.01306	0.386476
k__Bacteria.p__Firmicutes.c__Bacilli.o__Lactobacillales.f__Carnobacteriaceae	1.97728	Glass	2.06463	0.321121
k__Bacteria.p__Bacteroidetes.c__Cytophagia.o__Cytophagales	3.24068	Glass	2.90025	0.0209213
k__Bacteria.p__Actinobacteria	3.32133	Glass	2.96674	0.0209213
k__Bacteria.p__Proteobacteria.c__Gammaproteobacteria.o__Alteromonadales.f__Shewanellaceae	2.17654	Glass	2.75202	0.0209213
k__Bacteria.p__Lentisphaerae	2.5178	Glass	2.24271	0.0179605
k__Bacteria.p__Proteobacteria.c__Alphaproteobacteria.o__Rickettsiales.f__S25_593	2.23087	Glass	2.04353	0.0832645
k__Bacteria.p__Cyanobacteria.c__Chloroplast.o__Synedrahyperborea	3.84776	Glass	3.57365	0.0209213
k__Bacteria.p__Proteobacteria.c__Gammaproteobacteria.o__Enterobacteriales	1.68911	Glass	2.16196	0.13057
k__Bacteria.p__Proteobacteria.c__Alphaproteobacteria.o__Caulobacterales	3.4325	Glass	2.93574	0.0832645
k__Bacteria.p__Proteobacteria.c__Epsilonproteobacteria	2.70122	Glass	2.44554	0.0433081
k__Bacteria.p__Chloroflexi	2.93321	Glass	2.57155	0.0832645
k__Bacteria.p__Proteobacteria.c__Gammaproteobacteria.o__Chromatiales	2.52751	Glass	2.214	0.0201646

## Sheet: DINP
Taxa		Plastic	LDA score (log 10)	p value
k__Bacteria.p__Verrucomicrobia.c__Opitutae.o__Puniceicoccales	3.50234	Glass	3.22669	0.0209213
k__Bacteria.p__Proteobacteria.c__Alphaproteobacteria.o__Rickettsiales.f__SAR116clade	3.02743	Glass	2.66773	0.0209213
k__Bacteria.p__Proteobacteria.c__Alphaproteobacteria.o__Sphingomonadales.f__Erythrobacteraceae	3.22678	Glass	2.79724	0.0209213
k__Bacteria.p__Bacteroidetes.c__Bacteroidia.o__Bacteroidales	2.63666	Glass	2.31683	0.0209213
k__Bacteria.p__Firmicutes.c__Bacilli.o__Lactobacillales.f__Streptococcaceae	2.41986	Glass	2.07056	0.248213
k__Bacteria.p__Actinobacteria.c__Actinobacteria.o__Corynebacteriales.f__Nocardiaceae	0.997962	Glass	2.36116	0.13057
k__Bacteria.p__Proteobacteria.c__Gammaproteobacteria.o__Cellvibrionales.f__Porticoccaceae	1.77048	Glass	2.51197	0.0209213
k__Bacteria.p__Proteobacteria.c__Gammaproteobacteria.o__Vibrionales.f__Vibrionaceae	3.24046	Glass	2.90301	0.0209213
k__Bacteria.p__Cyanobacteria.c__Cyanobacteria	3.2133	Glass	2.83545	0.0209213
k__Bacteria.p__Firmicutes.c__Clostridia.o__Clostridiales.f__Clostridiaceae4	0.651849	DINP	2.48569	0.13057
k__Bacteria.p__Firmicutes.c__Clostridia.o__Clostridiales.f__Clostridiaceae2	0.682469	DINP	2.70919	0.13057
k__Bacteria.p__Actinobacteria.c__Actinobacteria.o__Propionibacteriales.f__Propionibacteriaceae	2.61499	Glass	2.30071	0.0420664
k__Bacteria.p__Lentisphaerae.c__Lentisphaeria.o__Lentisphaerales	2.27894	Glass	2.06096	0.0179605
k__Bacteria.p__Proteobacteria	5.45962	DINP	4.8816	0.0209213
k__Bacteria.p__Chloroflexi.c__Caldilineae	2.60699	Glass	2.20135	0.248213
k__Bacteria.p__Proteobacteria.c__Deltaproteobacteria.o__Myxococcales.f__Sandaracinaceae	2.54194	Glass	2.12969	0.0209213
k__Bacteria.p__Acidobacteria.c__Subgroup17	0.651849	DINP	2.56983	0.13057
k__Bacteria.p__Bacteroidetes	4.90211	Glass	4.41522	0.0209213
k__Bacteria.p__Bacteroidetes.c__Flavobacteriia	4.85453	Glass	4.40611	0.0209213
k__Bacteria.p__Firmicutes.c__Clostridia.o__Clostridiales.f__FamilyXI	2.37896	Glass	2.09653	0.0201646
k__Bacteria.p__Bacteroidetes.c__Sphingobacteriia	3.864	DINP	2.88938	0.248213
k__Bacteria.p__Proteobacteria.c__Gammaproteobacteria.o__Arenicellales	3.41834	Glass	2.78124	0.386476
k__Bacteria.p__Proteobacteria.c__Deltaproteobacteria	3.56569	Glass	3.1049	0.0209213
k__Bacteria.p__Proteobacteria.c__Alphaproteobacteria.o__Sphingomonadales	3.29704	Glass	2.8456	0.0209213
k__Bacteria.p__Proteobacteria.c__ProteobacteriaIncertaeSedis	3.32193	Glass	3.05336	0.248213
k__Bacteria.p__Proteobacteria.c__Gammaproteobacteria.o__BD7_8marinegroup	2.69675	Glass	2.35431	0.0209213
k__Bacteria	6	DINP	4.07911	0.0138744
k__Bacteria.p__Proteobacteria.c__Gammaproteobacteria.o__Oceanospirillales.f__OM182clade	2.61756	Glass	2.2395	0.0201646
k__Bacteria.p__Proteobacteria.c__Gammaproteobacteria.o__Cellvibrionales.f__Spongiibacteraceae	3.32643	Glass	2.93583	0.0209213
k__Bacteria.p__Actinobacteria.c__Acidimicrobiia	3.1502	Glass	2.74726	0.0209213
k__Archaea.p__Euryarchaeota.c__Thermoplasmata	2.494	Glass	2.23021	0.0138744
k__Archaea.p__Euryarchaeota	2.494	Glass	2.21946	0.0138744
k__Bacteria.p__Proteobacteria.c__Gammaproteobacteria.o__Alteromonadales.f__Pseudoalteromonadaceae	2.79986	Glass	2.02699	0.148915
k__Bacteria.p__Verrucomicrobia.c__Opitutae	3.52143	Glass	3.24098	0.0209213
k__Bacteria.p__Proteobacteria.c__Gammaproteobacteria.o__Pseudomonadales	2.69493	Glass	2.11781	0.386476
k__Bacteria.p__Planctomycetes.c__Planctomycetacia.o__Planctomycetales	4.2169	Glass	3.78739	0.0433081
k__Bacteria.p__Proteobacteria.c__Gammaproteobacteria.o__Cellvibrionales	4.52259	DINP	4.11948	0.386476
k__Bacteria.p__Bacteroidetes.c__Cytophagia	3.24068	Glass	2.87424	0.0209213
k__Bacteria.p__Verrucomicrobia.c__Verrucomicrobiae.o__Verrucomicrobiales.f__Verrucomicrobiaceae	2.74741	Glass	2.27148	0.0832645
k__Bacteria.p__Verrucomicrobia.c__Verrucomicrobiae	3.23646	Glass	2.77044	0.0832645
k__Bacteria.p__Proteobacteria.c__Gammaproteobacteria.o__GammaproteobacteriaIncertaeSedis	3.51345	Glass	3.01251	0.0433081
k__Bacteria.p__Proteobacteria.c__Alphaproteobacteria.o__Rhodospirillales.f__Rhodospirillaceae	2.82879	Glass	2.46036	0.0433081
k__Bacteria.p__Bacteroidetes.c__Bacteroidia	2.64624	Glass	2.34197	0.0209213
k__Bacteria.p__Chloroflexi.c__Caldilineae.o__Caldilineales.f__Caldilineaceae	2.60699	Glass	2.19104	0.248213
k__Bacteria.p__Proteobacteria.c__Betaproteobacteria.o__Burkholderiales.f__Alcaligenaceae	2.56153	Glass	2.225	0.248213
k__Archaea.p__Euryarchaeota.c__Thermoplasmata.o__Thermoplasmatales	2.494	Glass	2.19526	0.0138744
k__Bacteria.p__Lentisphaerae.c__Lentisphaeria.o__Lentisphaerales.f__Lentisphaeraceae	2.27894	Glass	2.04077	0.0179605
k__Bacteria.p__Proteobacteria.c__Deltaproteobacteria.o__Desulfobacterales.f__Desulfobacteraceae	2.73329	Glass	2.3211	0.0209213
k__Bacteria.p__Bacteroidetes.c__Sphingobacteriia.o__Sphingobacteriales.f__Saprospiraceae	3.85964	DINP	2.92351	0.248213
k__Bacteria.p__Proteobacteria.c__Gammaproteobacteria.o__Oceanospirillales.f__SAR86clade	2.44479	Glass	2.1945	0.0201646
k__Bacteria.p__Actinobacteria.c__Actinobacteria.o__Propionibacteriales	2.61499	Glass	2.26448	0.0420664
k__Bacteria.p__Proteobacteria.c__Gammaproteobacteria.o__KI89Aclade	2.46326	Glass	2.13395	0.0433081
k__Bacteria.p__Firmicutes	3.24704	Glass	2.86896	0.0209213
k__Bacteria.p__Actinobacteria.c__Actinobacteria	2.76539	Glass	2.40886	0.0433081
k__Bacteria.p__Proteobacteria.c__Alphaproteobacteria.o__Rickettsiales.f__Rickettsiaceae	2.45677	Glass	2.13416	0.0209213
k__Bacteria.p__Planctomycetes.c__Phycisphaerae	3.2475	Glass	2.86759	0.0209213
k__Bacteria.p__Proteobacteria.c__Alphaproteobacteria.o__Kordiimonadales.f__Kordiimonadaceae	1.2716	DINP	2.50715	0.0472209
k__Bacteria.p__Proteobacteria.c__Deltaproteobacteria.o__Bdellovibrionales.f__Bacteriovoracaceae	2.932	Glass	2.57555	0.0433081
k__Archaea.p__Euryarchaeota.c__Thermoplasmata.o__Thermoplasmatales.f__MarineGroupII	2.494	Glass	2.22882	0.0138744
k__Bacteria.p__Proteobacteria.c__Epsilonproteobacteria.o__Campylobacterales	2.70122	Glass	2.34212	0.0209213
k__Bacteria.p__Actinobacteria.c__Acidimicrobiia.o__Acidimicrobiales.f__Sva0996marinegroup	2.72974	Glass	2.39154	0.0209213
k__Bacteria.p__Lentisphaerae.c__Lentisphaeria.o__Victivallales.f__PRD18C08	1.38501	Glass	2.20801	0.13057
k__Bacteria.p__Proteobacteria.c__Gammaproteobacteria.o__Vibrionales	3.24046	Glass	2.91634	0.0209213
k__Bacteria.p__Planctomycetes.c__Phycisphaerae.o__Phycisphaerales.f__Phycisphaeraceae	3.21126	Glass	2.83215	0.0209213
k__Bacteria.p__Planctomycetes	4.40567	Glass	4.00305	0.0209213
k__Bacteria.p__Bacteroidetes.c__BacteroidetesIncertaeSedis.o__OrderIII.f__UnknownFamily	1.48526	Glass	2.36613	0.13057
k__Bacteria.p__Proteobacteria.c__Gammaproteobacteria.o__Oceanospirillales.f__Alcanivoracaceae	3.28867	Glass	2.93068	0.0209213
k__Bacteria.p__Firmicutes.c__Clostridia.o__Clostridiales.f__Clostridiaceae1	2.52086	Glass	2.18837	0.0209213
k__Bacteria.p__Proteobacteria.c__Gammaproteobacteria.o__Alteromonadales	5.07145	DINP	4.73746	0.0209213
k__Bacteria.p__Acidobacteria	2.82402	Glass	2.43721	0.248213
k__Bacteria.p__Proteobacteria.c__ProteobacteriaIncertaeSedis.o__UnknownOrder	3.32193	Glass	3.04577	0.248213
k__Bacteria.p__Planctomycetes.c__Phycisphaerae.o__Phycisphaerales	3.21126	Glass	2.81033	0.0209213
k__Bacteria.p__Proteobacteria.c__Deltaproteobacteria.o__Desulfobacterales	3.1057	Glass	2.71808	0.0209213
k__Bacteria.p__Proteobacteria.c__Gammaproteobacteria.o__Thiotrichales.f__Thiotrichaceae	3.52432	Glass	3.00372	0.148915
k__Bacteria.p__Acidobacteria.c__Holophagae	2.4646	Glass	2.08539	0.248213
k__Bacteria.p__Bacteroidetes.c__Bacteroidia.o__Bacteroidales.f__Marinilabiaceae	2.42287	Glass	2.10784	0.139135
k__Bacteria.p__Cyanobacteria.c__Chloroplast.o__Lithodesmiumundulatum	2.74409	Glass	2.46911	0.236724
k__Bacteria.p__Planctomycetes.c__Planctomycetacia.o__Planctomycetales.f__Planctomycetaceae	4.2169	Glass	3.8048	0.0433081
k__Bacteria.p__Proteobacteria.c__Gammaproteobacteria.o__Cellvibrionales.f__Halieaceae	3.3495	Glass	2.76515	0.0433081
k__Bacteria.p__Verrucomicrobia.c__Verrucomicrobiae.o__Verrucomicrobiales.f__DEV007	2.96068	Glass	2.53648	0.148915
k__Bacteria.p__Bacteroidetes.c__Flavobacteriia.o__Flavobacteriales.f__Flavobacteriaceae	4.77925	Glass	4.3153	0.0209213
k__Bacteria.p__Lentisphaerae.c__Lentisphaeria	2.36993	Glass	2.09342	0.0179605
k__Bacteria.p__Proteobacteria.c__Alphaproteobacteria.o__Rhodospirillales	2.84619	Glass	2.47628	0.0433081
k__Bacteria.p__Cyanobacteria.c__Chloroplast.o__Exanthemachrysisgayraliae	2.45077	Glass	2.16866	0.0201646
k__Bacteria.p__Planctomycetes.c__OM190	2.80259	Glass	2.48112	0.0433081
k__Bacteria.p__Proteobacteria.c__Gammaproteobacteria.o__Oceanospirillales	5.05449	DINP	4.37721	0.248213
k__Bacteria.p__Proteobacteria.c__Alphaproteobacteria.o__Caulobacterales.f__Hyphomonadaceae	3.36575	Glass	2.63504	0.386476
k__Bacteria.p__Cyanobacteria.c__Chloroplast.o__Stauroneisconstricta	2.93179	Glass	2.63196	0.236724
k__Bacteria.p__Chloroflexi.c__Anaerolineae.o__Anaerolineales	2.38683	Glass	2.01872	0.248213
k__Bacteria.p__Proteobacteria.c__Gammaproteobacteria.o__Chromatiales.f__Ectothiorhodospiraceae	2.28784	Glass	2.32307	0.0209213
k__Bacteria.p__Proteobacteria.c__Gammaproteobacteria.o__EC3	1.01285	DINP	2.19235	0.0907236
k__Bacteria.p__Verrucomicrobia.c__R76_B128	2.32422	Glass	2.04229	0.0907236
k__Bacteria.p__Cyanobacteria.c__Cyanobacteria.o__SubsectionI.f__FamilyI	3.13276	Glass	2.77351	0.0209213
k__Bacteria.p__Firmicutes.c__Clostridia.o__Halanaerobiales.f__ODP1230B8_23	0.923194	DINP	2.74978	0.13057
k__Bacteria.p__Proteobacteria.c__Alphaproteobacteria.o__Caulobacterales.f__Caulobacteraceae	2.58623	Glass	2.26245	0.0201646
k__Bacteria.p__Actinobacteria.c__Acidimicrobiia.o__Acidimicrobiales.f__OM1clade	2.65327	Glass	2.21884	0.0209213
k__Bacteria.p__Proteobacteria.c__Gammaproteobacteria.o__Alteromonadales.f__Alteromonadaceae	5.06358	DINP	4.76409	0.0209213
k__Bacteria.p__Bacteroidetes.c__Cytophagia.o__Cytophagales.f__Flammeovirgaceae	3.2146	Glass	2.87566	0.0209213
k__Bacteria.p__Cyanobacteria.c__Chloroplast.o__Minidiscustrioculatus	2.63792	Glass	2.35037	0.148915
k__Bacteria.p__Proteobacteria.c__Gammaproteobacteria.o__Enterobacteriales.f__Enterobacteriaceae	1.68911	Glass	2.26624	0.13057
k__Bacteria.p__Proteobacteria.c__Alphaproteobacteria	4.34792	Glass	3.43633	0.248213
k__Bacteria.p__Firmicutes.c__Clostridia.o__Clostridiales	3.01992	Glass	2.66356	0.0209213
k__Bacteria.p__Chloroflexi.c__Caldilineae.o__Caldilineales	2.60699	Glass	2.18781	0.248213
k__Bacteria.p__Proteobacteria.c__Alphaproteobacteria.o__Rhizobiales.f__Phyllobacteriaceae	3.0422	Glass	2.37154	0.386476
k__Bacteria.p__Cyanobacteria.c__Cyanobacteria.o__SubsectionI	3.13276	Glass	2.78486	0.0209213
k__Bacteria.p__Proteobacteria.c__Gammaproteobacteria.o__GammaproteobacteriaIncertaeSedis.f__UnknownFamily	3.51345	Glass	3.01976	0.0433081
k__Bacteria.p__Bacteroidetes.c__Flavobacteriia.o__Flavobacteriales.f__Cryomorphaceae	4.04107	Glass	3.66248	0.0209213
k__Bacteria.p__Proteobacteria.c__Deltaproteobacteria.o__Myxococcales	2.78965	Glass	2.41386	0.0209213
k__Bacteria.p__Cyanobacteria.c__Chloroplast.o__Extubocelluluscribriger	2.65038	Glass	2.32042	0.248213
k__Bacteria.p__Cyanobacteria	5.35378	Glass	5.07105	0.0433081
k__Bacteria.p__Proteobacteria.c__Deltaproteobacteria.o__Desulfobacterales.f__Desulfobulbaceae	2.86596	Glass	2.5047	0.0433081
k__Bacteria.p__Firmicutes.c__Bacilli.o__Lactobacillales	2.62365	Glass	2.21867	0.0209213
k__Bacteria.p__Firmicutes.c__Clostridia	3.02204	Glass	2.64057	0.0209213
k__Bacteria.p__Planctomycetes.c__Planctomycetacia	4.2169	Glass	3.769	0.0433081
k__Bacteria.p__Proteobacteria.c__Gammaproteobacteria.o__Alteromonadales.f__Colwelliaceae	3.42997	Glass	2.78908	0.386476
k__Bacteria.p__Bacteroidetes.c__Flavobacteriia.o__Flavobacteriales.f__NS9marinegroup	2.56626	Glass	2.22025	0.0209213
k__Bacteria.p__Proteobacteria.c__Betaproteobacteria.o__Burkholderiales	2.73756	Glass	2.36064	0.0832645
k__Bacteria.p__Gracilibacteria.c__marinemetagenome	3.5316	DINP	3.31716	0.075927
k__Bacteria.p__Proteobacteria.c__Betaproteobacteria	2.81375	Glass	2.47446	0.0832645
k__Bacteria.p__Firmicutes.c__Bacilli.o__Bacillales	2.29334	Glass	2.08017	0.0209213
k__Bacteria.p__Proteobacteria.c__Gammaproteobacteria.o__Cellvibrionales.f__Cellvibrionaceae	4.50662	DINP	4.13253	0.0832645
k__Bacteria.p__Cyanobacteria.c__Chloroplast.o__Musaitinerans	3.32612	Glass	3.07387	0.139135
k__Bacteria.p__Verrucomicrobia.c__Opitutae.o__Puniceicoccales.f__Puniceicoccaceae	3.50234	Glass	3.22358	0.0209213
k__Bacteria.p__Firmicutes.c__Bacilli	2.7902	Glass	2.43128	0.0209213
k__Bacteria.p__Proteobacteria.c__Gammaproteobacteria.o__Oceanospirillales.f__Oceanospirillaceae	4.87228	DINP	4.45306	0.0832645
k__Bacteria.p__Bacteroidetes.c__Sphingobacteriia.o__Sphingobacteriales	2.52837	Glass	2.21987	0.0209213
k__Bacteria.p__Proteobacteria.c__ProteobacteriaIncertaeSedis.o__UnknownOrder.f__UnknownFamily	3.32193	Glass	3.05424	0.248213
k__Bacteria.p__Proteobacteria.c__Gammaproteobacteria.o__Arenicellales.f__Arenicellaceae	3.41834	Glass	2.78838	0.386476
k__Bacteria.p__Proteobacteria.c__Gammaproteobacteria.o__Pseudomonadales.f__Moraxellaceae	2.68898	Glass	2.10772	0.386476
k__Bacteria.p__Proteobacteria.c__Epsilonproteobacteria.o__Campylobacterales.f__Helicobacteraceae	2.63846	Glass	2.24298	0.0209213
k__Archaea	3.1154	Glass	2.79609	0.0138744
k__Bacteria.p__Chloroflexi.c__Anaerolineae.o__Anaerolineales.f__Anaerolineaceae	2.38683	Glass	2.02569	0.248213
k__Bacteria.p__Bacteroidetes.c__Cytophagia.o__Cytophagales	3.24068	Glass	2.88585	0.0209213
k__Bacteria.p__Actinobacteria	3.32133	Glass	2.91745	0.0209213
k__Bacteria.p__Lentisphaerae	2.5178	Glass	2.2378	0.0201646
k__Bacteria.p__Cyanobacteria.c__Chloroplast.o__Synedrahyperborea	3.84776	Glass	3.56203	0.0433081
k__Bacteria.p__Proteobacteria.c__Gammaproteobacteria.o__Enterobacteriales	1.68911	Glass	2.45997	0.13057
k__Bacteria.p__Proteobacteria.c__Alphaproteobacteria.o__Caulobacterales	3.4325	Glass	2.73689	0.148915
k__Bacteria.p__Proteobacteria.c__Epsilonproteobacteria	2.70122	Glass	2.34972	0.0209213
k__Bacteria.p__Chloroflexi	2.93321	Glass	2.55198	0.0832645
k__Bacteria.p__Proteobacteria.c__Gammaproteobacteria.o__Chromatiales	2.52751	Glass	2.16522	0.0433081

## Sheet: HDPE
Taxa		Plastic	LDA score (log 10)	p value
k__Bacteria.p__Verrucomicrobia.c__Opitutae.o__Puniceicoccales	3.50234	Glass	3.04585	0.248213
k__Bacteria.p__Proteobacteria.c__Alphaproteobacteria.o__Sphingomonadales.f__Erythrobacteraceae	3.22678	Glass	2.41709	0.148915
k__Bacteria.p__Chloroflexi.c__KD4_96	2.01093	Glass	2.05034	0.146489
k__Bacteria.p__Actinobacteria.c__Actinobacteria.o__Corynebacteriales.f__Nocardiaceae	0.997962	Glass	2.91706	0.13057
k__Bacteria.p__Proteobacteria.c__Alphaproteobacteria.o__Rhodobacterales.f__Rhodobacteraceae	4.10269	Glass	3.1169	0.386476
k__Bacteria.p__Proteobacteria.c__Gammaproteobacteria.o__Vibrionales.f__Vibrionaceae	3.24046	Glass	2.60674	0.0433081
k__Bacteria.p__Cyanobacteria.c__Cyanobacteria	3.2133	Glass	2.66642	0.248213
k__Bacteria.p__Lentisphaerae.c__Lentisphaeria.o__Lentisphaerales	2.27894	Glass	2.27759	0.0179605
k__Bacteria.p__Proteobacteria	5.22496	HDPE	4.43877	0.248213
k__Bacteria.p__Chlamydiae	2.42857	Glass	2.10667	0.0832645
k__Bacteria.p__Bacteroidetes.c__Flavobacteriia	4.92527	HDPE	3.96063	0.386476
k__Bacteria.p__Firmicutes.c__Clostridia.o__Clostridiales.f__FamilyXI	2.37896	Glass	2.07752	0.0433081
k__Bacteria.p__Bacteroidetes.c__Sphingobacteriia	3.77473	Glass	2.76944	0.386476
k__Bacteria.p__Proteobacteria.c__Gammaproteobacteria.o__Arenicellales	3.67612	HDPE	3.09306	0.386476
k__Bacteria.p__Proteobacteria.c__Deltaproteobacteria	3.56569	Glass	2.5861	0.248213
k__Bacteria.p__Proteobacteria.c__Alphaproteobacteria.o__Sphingomonadales	3.29704	Glass	2.50114	0.148915
k__Bacteria.p__Proteobacteria.c__ProteobacteriaIncertaeSedis	3.32193	Glass	3.10129	0.139135
k__Bacteria.p__Verrucomicrobia.c__Arctic97B_4marinegroup	2.1193	HDPE	2.17139	0.321121
k__Bacteria.p__Proteobacteria.c__Deltaproteobacteria.o__Syntrophobacterales.f__Syntrophobacteraceae	2.33045	HDPE	2.11221	0.0814291
k__Bacteria.p__Actinobacteria.c__Coriobacteriia.o__Coriobacteriales	1.96809	Glass	2.51362	0.075927
k__Bacteria.p__Chloroflexi.c__Anaerolineae	2.38683	Glass	2.18367	0.139135
k__Bacteria.p__Proteobacteria.c__Deltaproteobacteria.o__Oligoflexales	1.38975	HDPE	2.28365	0.321121
k__Bacteria.p__Verrucomicrobia.c__Opitutae	3.52143	Glass	3.04429	0.248213
k__Bacteria.p__Proteobacteria.c__Gammaproteobacteria.o__Pseudomonadales	2.94193	HDPE	2.26266	0.386476
k__Bacteria.p__Planctomycetes.c__Planctomycetacia.o__Planctomycetales	4.2169	Glass	3.73812	0.148915
k__Bacteria.p__Verrucomicrobia.c__Verrucomicrobiae.o__Verrucomicrobiales.f__Verrucomicrobiaceae	2.74741	Glass	2.33688	0.148915
k__Bacteria.p__Verrucomicrobia.c__Verrucomicrobiae	3.23646	Glass	2.69115	0.148915
k__Bacteria.p__Gemmatimonadetes	2.16522	Glass	2.0403	0.0433081
k__Bacteria.p__Nitrospinae.c__Nitrospinia.o__Nitrospinales.f__Nitrospinaceae	1.60368	Glass	2.18006	0.166349
k__Bacteria.p__Actinobacteria.c__Coriobacteriia	1.96809	Glass	2.16917	0.075927
k__Bacteria.p__Proteobacteria.c__Alphaproteobacteria.o__Rhodospirillales.f__Rhodospirillaceae	2.82879	Glass	2.45546	0.0433081
k__Bacteria.p__Proteobacteria.c__Gammaproteobacteria.o__Oceanospirillales.f__ZD0405	2.17622	HDPE	2.37032	0.0472209
k__Bacteria.p__Lentisphaerae.c__Oligosphaeria.o__SS1_B_02_17	1.4969	Glass	2.45522	0.13057
k__Bacteria.p__Lentisphaerae.c__Lentisphaeria.o__Lentisphaerales.f__Lentisphaeraceae	2.27894	Glass	2.23907	0.0179605
k__Bacteria.p__Proteobacteria.c__Deltaproteobacteria.o__Desulfobacterales.f__Desulfobacteraceae	2.73329	Glass	2.13989	0.0832645
k__Bacteria.p__Bacteroidetes.c__Sphingobacteriia.o__Sphingobacteriales.f__Saprospiraceae	3.72849	Glass	2.66491	0.386476
k__Bacteria.p__Cyanobacteria.c__Cyanobacteria.o__SubsectionIII	2.24305	Glass	2.07278	0.139135
k__Bacteria.p__Cyanobacteria.c__Cyanobacteria.o__SubsectionIII.f__FamilyI	2.24305	Glass	2.05556	0.139135
k__Bacteria.p__Proteobacteria.c__Alphaproteobacteria.o__Rhizobiales.f__RhizobialesIncertaeSedis	1.92866	Glass	2.38263	0.13057
k__Bacteria.p__Proteobacteria.c__Alphaproteobacteria.o__SAR11clade.f__Surface2	2.40454	HDPE	2.20597	0.0907236
k__Bacteria.p__Planctomycetes.c__Phycisphaerae	3.2475	Glass	2.6492	0.0832645
k__Bacteria.p__Proteobacteria.c__Deltaproteobacteria.o__Bdellovibrionales.f__Bacteriovoracaceae	2.932	Glass	2.46714	0.386476
k__Bacteria.p__Proteobacteria.c__Epsilonproteobacteria.o__Campylobacterales	2.70122	Glass	2.30735	0.0832645
k__Bacteria.p__Actinobacteria.c__Acidimicrobiia.o__Acidimicrobiales.f__Sva0996marinegroup	2.72974	Glass	2.1418	0.386476
k__Bacteria.p__Lentisphaerae.c__Lentisphaeria.o__Victivallales.f__PRD18C08	1.38501	Glass	2.35168	0.13057
k__Bacteria.p__Proteobacteria.c__Gammaproteobacteria.o__Vibrionales	3.24046	Glass	2.62344	0.0433081
k__Bacteria.p__Planctomycetes.c__Phycisphaerae.o__Phycisphaerales.f__Phycisphaeraceae	3.21126	Glass	2.61587	0.0832645
k__Bacteria.p__Planctomycetes	4.40567	Glass	3.85735	0.0832645
k__Bacteria.p__Firmicutes.c__Clostridia.o__Clostridiales.f__FamilyXII	1.74683	HDPE	2.06901	0.166349
k__Bacteria.p__Bacteroidetes.c__BacteroidetesIncertaeSedis.o__OrderIII.f__UnknownFamily	1.48526	Glass	2.1769	0.13057
k__Bacteria.p__Proteobacteria.c__Gammaproteobacteria.o__Oceanospirillales.f__Alcanivoracaceae	3.6533	HDPE	3.17798	0.386476
k__Bacteria.p__Firmicutes.c__Clostridia.o__Clostridiales.f__Clostridiaceae1	2.52086	Glass	2.19397	0.0832645
k__Bacteria.p__Proteobacteria.c__Alphaproteobacteria.o__Rhodospirillales.f__RhodospirillalesIncertaeSedis	1.44027	Glass	2.08954	0.13057
k__Bacteria.p__Acidobacteria	2.82402	Glass	2.47603	0.248213
k__Bacteria.p__Proteobacteria.c__ProteobacteriaIncertaeSedis.o__UnknownOrder	3.32193	Glass	3.05667	0.139135
k__Bacteria.p__Planctomycetes.c__Phycisphaerae.o__Phycisphaerales	3.21126	Glass	2.55707	0.0832645
k__Bacteria.p__Proteobacteria.c__Gammaproteobacteria.o__Thiotrichales.f__Thiotrichaceae	3.52432	Glass	3.04373	0.0433081
k__Bacteria.p__Acidobacteria.c__Holophagae	2.4646	Glass	2.17564	0.191267
k__Bacteria.p__Cyanobacteria.c__Chloroplast.o__Lithodesmiumundulatum	2.74409	Glass	2.43016	0.374857
k__Bacteria.p__Planctomycetes.c__Planctomycetacia.o__Planctomycetales.f__Planctomycetaceae	4.2169	Glass	3.7415	0.148915
k__Bacteria.p__Bacteroidetes.c__Flavobacteriia.o__Flavobacteriales.f__Flavobacteriaceae	4.88181	HDPE	4.04032	0.386476
k__Bacteria.p__Lentisphaerae.c__Lentisphaeria	2.36993	Glass	2.14985	0.0179605
k__Bacteria.p__Bacteroidetes.c__BacteroidetesIncertaeSedis	2.04109	Glass	2.17999	0.191267
k__Bacteria.p__Proteobacteria.c__Deltaproteobacteria.o__Sva0485	1.67901	Glass	2.21578	0.13057
k__Bacteria.p__Proteobacteria.c__Alphaproteobacteria.o__Rhodospirillales	2.84619	Glass	2.47258	0.0433081
k__Bacteria.p__Cyanobacteria.c__Chloroplast.o__Exanthemachrysisgayraliae	2.45077	Glass	2.2079	0.0201646
k__Bacteria.p__Firmicutes.c__Bacilli.o__Lactobacillales.f__Aerococcaceae	1.06021	Glass	2.60893	0.13057
k__Bacteria.p__Proteobacteria.c__Gammaproteobacteria.o__Oceanospirillales	5.005	HDPE	4.3083	0.248213
k__Bacteria.p__Proteobacteria.c__Deltaproteobacteria.o__Myxococcales.f__P3OB_42	1.38743	Glass	2.29548	0.13057
k__Bacteria.p__Chloroflexi.c__Anaerolineae.o__Anaerolineales	2.38683	Glass	2.16752	0.139135
k__Bacteria.p__Verrucomicrobia.c__R76_B128	2.32422	Glass	2.00102	0.236724
k__Bacteria.p__Cyanobacteria.c__Cyanobacteria.o__SubsectionI.f__FamilyI	3.13276	Glass	2.58766	0.386476
k__Bacteria.p__Proteobacteria.c__Betaproteobacteria.o__Hydrogenophilales.f__Hydrogenophilaceae	1.95139	Glass	2.03812	0.321121
k__Bacteria.p__Nitrospinae.c__Nitrospinia	1.60368	Glass	2.16239	0.166349
k__Bacteria.p__Actinobacteria.c__Coriobacteriia.o__Coriobacteriales.f__Coriobacteriaceae	1.96809	Glass	2.67652	0.075927
k__Bacteria.p__Firmicutes.c__Clostridia.o__Clostridiales.f__Kazan_2B_17	1.31988	Glass	2.36065	0.13057
k__Bacteria.p__Proteobacteria.c__Alphaproteobacteria.o__Caulobacterales.f__Caulobacteraceae	2.58623	Glass	2.15642	0.148915
k__Bacteria.p__Acidobacteria.c__Subgroup26	1.41631	Glass	2.22929	0.13057
k__Bacteria.p__Proteobacteria.c__Gammaproteobacteria.o__Xanthomonadales.f__Xanthomonadaceae	1.53475	Glass	2.44841	0.0814291
k__Bacteria.p__Proteobacteria.c__Gammaproteobacteria.o__Oceanospirillales.f__Oleiphilaceae	4.8373	HDPE	4.27122	0.0832645
k__Bacteria.p__Proteobacteria.c__Deltaproteobacteria.o__Oligoflexales.f__Oligoflexaceae	1.38975	HDPE	2.28386	0.321121
k__Bacteria.p__Firmicutes.c__Clostridia.o__Clostridiales	3.01992	Glass	2.39537	0.0433081
k__Bacteria.p__Proteobacteria.c__Gammaproteobacteria.o__Xanthomonadales	1.92929	Glass	2.02369	0.139135
k__Bacteria.p__Cyanobacteria.c__Cyanobacteria.o__SubsectionI	3.13276	Glass	2.53929	0.386476
k__Bacteria.p__Proteobacteria.c__Gammaproteobacteria.o__Thiotrichales.f__Piscirickettsiaceae	2.67508	HDPE	2.15695	0.248213
k__Bacteria.p__Proteobacteria.c__Deltaproteobacteria.o__Syntrophobacterales	2.33045	HDPE	2.11786	0.0814291
k__Bacteria.p__Chlamydiae.c__Chlamydiae.o__Chlamydiales	2.42857	Glass	2.07289	0.0832645
k__Bacteria.p__Proteobacteria.c__Deltaproteobacteria.o__Myxococcales	2.78965	Glass	2.01412	0.386476
k__Bacteria.p__Cyanobacteria	5.35378	Glass	4.77207	0.248213
k__Bacteria.p__Proteobacteria.c__Alphaproteobacteria.o__ss1_B_07_44	2.20647	Glass	2.13379	0.0907236
k__Bacteria.p__Firmicutes.c__Clostridia	3.02204	Glass	2.47619	0.0832645
k__Bacteria.p__Verrucomicrobia.c__Verrucomicrobiae.o__Verrucomicrobiales.f__Rubritaleaceae	2.40007	Glass	2.10161	0.148915
k__Bacteria.p__Planctomycetes.c__Planctomycetacia	4.2169	Glass	3.74131	0.148915
k__Bacteria.p__Bacteroidetes.c__Flavobacteriia.o__Flavobacteriales.f__NS9marinegroup	2.56626	Glass	2.126	0.0433081
k__Bacteria.p__Proteobacteria.c__Alphaproteobacteria.o__Sphingomonadales.f__M05_Pitesti	0.924208	HDPE	2.53825	0.13057
k__Bacteria.p__Nitrospinae.c__Nitrospinia.o__Nitrospinales	1.60368	Glass	2.17687	0.166349
k__Bacteria.p__Chlamydiae.c__Chlamydiae	2.42857	Glass	2.07353	0.0832645
k__Bacteria.p__Bacteroidetes.c__Flavobacteriia.o__Flavobacteriales.f__Schleiferiaceae	1.38808	Glass	2.51159	0.13057
k__Bacteria.p__Acidobacteria.c__Holophagae.o__Subgroup10	2.29264	Glass	2.06703	0.236724
k__Bacteria.p__Verrucomicrobia.c__Opitutae.o__Puniceicoccales.f__Puniceicoccaceae	3.50234	Glass	3.00852	0.248213
k__Bacteria.p__Marinimicrobia_SAR406clade_.c__marinemetagenome	1.48253	HDPE	2.2651	0.13057
k__Bacteria.p__Bacteroidetes.c__Sphingobacteriia.o__Sphingobacteriales	2.52837	Glass	2.19185	0.0209213
k__Bacteria.p__Proteobacteria.c__ProteobacteriaIncertaeSedis.o__UnknownOrder.f__UnknownFamily	3.32193	Glass	3.06194	0.139135
k__Bacteria.p__Proteobacteria.c__Gammaproteobacteria.o__Arenicellales.f__Arenicellaceae	3.67612	HDPE	3.12296	0.386476
k__Bacteria.p__Proteobacteria.c__Epsilonproteobacteria.o__Campylobacterales.f__Helicobacteraceae	2.63846	Glass	2.36308	0.0209213
k__Bacteria.p__Chlamydiae.c__Chlamydiae.o__Chlamydiales.f__Simkaniaceae	2.38252	Glass	2.01782	0.248213
k__Bacteria.p__Chloroflexi.c__Anaerolineae.o__Anaerolineales.f__Anaerolineaceae	2.38683	Glass	2.16618	0.139135
k__Bacteria.p__Acidobacteria.c__Subgroup21	2.07237	Glass	2.19687	0.0907236
k__Bacteria.p__Actinobacteria	3.32133	Glass	2.52327	0.386476
k__Bacteria.p__Lentisphaerae	2.5178	Glass	2.12888	0.248213
k__Bacteria.p__Proteobacteria.c__Alphaproteobacteria.o__Rhodobacterales	4.10269	Glass	3.05886	0.386476
k__Bacteria.p__Acidobacteria.c__Holophagae.o__Subgroup10.f__CA002	1.84572	Glass	2.01693	0.13057
k__Bacteria.p__Cyanobacteria.c__Chloroplast.o__Synedrahyperborea	3.84776	Glass	3.42976	0.148915
k__Bacteria.p__Proteobacteria.c__Epsilonproteobacteria	2.70122	Glass	2.31312	0.0832645
k__Bacteria.p__Chloroflexi	2.93321	Glass	2.41555	0.386476
k__Bacteria.p__Proteobacteria.c__Gammaproteobacteria.o__Chromatiales	2.52751	Glass	2.06368	0.386476

## Sheet: LDPE
Taxa		Plastic	LDA score (log 10)	p value
k__Bacteria.p__Verrucomicrobia.c__Opitutae.o__Puniceicoccales	3.50234	Glass	3.01073	0.248213
k__Bacteria.p__Proteobacteria.c__Alphaproteobacteria.o__Rickettsiales.f__SAR116clade	3.02743	Glass	2.36264	0.0832645
k__Bacteria.p__Proteobacteria.c__Alphaproteobacteria.o__Sphingomonadales.f__Erythrobacteraceae	3.56647	LDPE	2.99791	0.0209213
k__Bacteria.p__Bacteroidetes.c__Bacteroidia.o__Bacteroidales	2.63666	Glass	2.23033	0.0832645
k__Bacteria.p__Proteobacteria.c__Gammaproteobacteria.o__Chromatiales.f__Granulosicoccaceae	2.15501	Glass	2.01632	0.0907236
k__Bacteria.p__Chloroflexi.c__KD4_96	2.01093	Glass	2.04615	0.0209213
k__Bacteria.p__Actinobacteria.c__Actinobacteria.o__Corynebacteriales.f__Nocardiaceae	0.997962	Glass	3.00659	0.13057
k__Bacteria.p__Proteobacteria.c__Gammaproteobacteria.o__Cellvibrionales.f__Porticoccaceae	1.77048	Glass	2.67285	0.0179605
k__Bacteria.p__Proteobacteria.c__Gammaproteobacteria.o__Vibrionales.f__Vibrionaceae	3.24046	Glass	2.62716	0.148915
k__Bacteria.p__Actinobacteria.c__Actinobacteria.o__Propionibacteriales.f__Propionibacteriaceae	2.61499	Glass	2.2312	0.248213
k__Bacteria.p__Lentisphaerae.c__Lentisphaeria.o__Lentisphaerales	2.27894	Glass	2.10391	0.0201646
k__Bacteria.p__Proteobacteria	5.34001	LDPE	4.70449	0.0832645
k__Bacteria.p__Chloroflexi.c__Caldilineae	2.60699	Glass	2.32319	0.191267
k__Bacteria.p__Proteobacteria.c__Deltaproteobacteria.o__Myxococcales.f__Sandaracinaceae	2.54194	Glass	2.26445	0.0209213
k__Bacteria.p__Planctomycetes.c__Pla3lineage	2.20385	LDPE	2.4061	0.321121
k__Bacteria.p__Acidobacteria.c__Subgroup17	1.63474	LDPE	2.24924	0.13057
k__Bacteria.p__Bacteroidetes	4.90211	Glass	4.00316	0.386476
k__Bacteria.p__Firmicutes.c__Clostridia.o__Clostridiales.f__FamilyXI	2.37896	Glass	2.22346	0.0179605
k__Bacteria.p__Bacteroidetes.c__Sphingobacteriia	3.77473	Glass	3.00067	0.386476
k__Bacteria.p__Proteobacteria.c__Gammaproteobacteria.o__Arenicellales	4.04085	LDPE	3.57878	0.148915
k__Bacteria.p__Actinobacteria.c__Actinobacteria.o__Micrococcales	2.40929	LDPE	2.14733	0.374857
k__Bacteria.p__Proteobacteria.c__Alphaproteobacteria.o__Sphingomonadales	3.61967	LDPE	3.04539	0.0209213
k__Bacteria.p__Proteobacteria.c__ProteobacteriaIncertaeSedis	3.32193	Glass	3.05141	0.467825
k__Bacteria.p__Proteobacteria.c__Gammaproteobacteria.o__BD7_8marinegroup	2.69675	Glass	2.35911	0.0209213
k__Bacteria.p__Actinobacteria.c__Coriobacteriia.o__Coriobacteriales	1.96809	Glass	2.0671	0.146489
k__Bacteria.p__Proteobacteria.c__Gammaproteobacteria.o__Cellvibrionales.f__Spongiibacteraceae	3.72559	LDPE	3.14371	0.386476
k__Bacteria.p__Proteobacteria.c__Alphaproteobacteria.o__Parvularculales	1.82082	LDPE	2.03968	0.166349
k__Bacteria.p__Actinobacteria.c__Acidimicrobiia	3.30474	LDPE	2.50536	0.248213
k__Bacteria.p__Proteobacteria.c__Deltaproteobacteria.o__Desulfurellales	2.36122	LDPE	2.14403	0.148915
k__Bacteria.p__Verrucomicrobia.c__Opitutae	3.52143	Glass	3.03013	0.248213
k__Bacteria.p__Proteobacteria.c__Gammaproteobacteria.o__Pseudomonadales	3.41253	LDPE	3.09751	0.148915
k__Bacteria.p__Planctomycetes.c__Planctomycetacia.o__Planctomycetales	4.2169	Glass	3.73883	0.0832645
k__Bacteria.p__Bacteroidetes.c__Cytophagia	3.24068	Glass	2.78764	0.0433081
k__Bacteria.p__Verrucomicrobia.c__Verrucomicrobiae	3.23646	Glass	2.47012	0.386476
k__Bacteria.p__Proteobacteria.c__Gammaproteobacteria.o__GammaproteobacteriaIncertaeSedis	3.51345	Glass	2.66971	0.386476
k__Bacteria.p__Nitrospinae.c__Nitrospinia.o__Nitrospinales.f__Nitrospinaceae	1.60368	Glass	2.00446	0.166349
k__Bacteria.p__Actinobacteria.c__Coriobacteriia	1.96809	Glass	2.11245	0.146489
k__Bacteria.p__Proteobacteria.c__Alphaproteobacteria.o__Rhodospirillales.f__Rhodospirillaceae	2.82879	Glass	2.25767	0.248213
k__Bacteria.p__Bacteroidetes.c__Bacteroidia	2.64624	Glass	2.08306	0.148915
k__Bacteria.p__Chloroflexi.c__Caldilineae.o__Caldilineales.f__Caldilineaceae	2.60699	Glass	2.29762	0.191267
k__Bacteria.p__Proteobacteria.c__Betaproteobacteria.o__Burkholderiales.f__Alcaligenaceae	2.56153	Glass	2.19606	0.0832645
k__Bacteria.p__Fibrobacteres	1.93353	Glass	2.02667	0.13057
k__Bacteria.p__Spirochaetae.c__Spirochaetes	1.55187	Glass	2.20242	0.13057
k__Bacteria.p__Lentisphaerae.c__Oligosphaeria.o__SS1_B_02_17	1.4969	Glass	2.32384	0.13057
k__Bacteria.p__Lentisphaerae.c__Lentisphaeria.o__Lentisphaerales.f__Lentisphaeraceae	2.27894	Glass	2.09659	0.0201646
k__Bacteria.p__Proteobacteria.c__Deltaproteobacteria.o__Desulfobacterales.f__Desulfobacteraceae	2.73329	Glass	2.09885	0.248213
k__Bacteria.p__Actinobacteria.c__Actinobacteria.o__Propionibacteriales	2.61499	Glass	2.2243	0.248213
k__Bacteria.p__Planctomycetes.c__Phycisphaerae	3.2475	Glass	2.59799	0.248213
k__Bacteria.p__Proteobacteria.c__Epsilonproteobacteria.o__Campylobacterales	2.70122	Glass	2.36301	0.0209213
k__Bacteria.p__Actinobacteria.c__Acidimicrobiia.o__Acidimicrobiales.f__Sva0996marinegroup	2.72974	Glass	2.35626	0.0832645
k__Bacteria.p__Lentisphaerae.c__Lentisphaeria.o__Victivallales.f__PRD18C08	1.38501	Glass	2.31852	0.13057
k__Bacteria.p__Proteobacteria.c__Gammaproteobacteria.o__Vibrionales	3.24046	Glass	2.53555	0.148915
k__Bacteria.p__Verrucomicrobia.c__OPB35soilgroup	1.56117	LDPE	2.40166	0.139135
k__Bacteria.p__Planctomycetes.c__Phycisphaerae.o__Phycisphaerales.f__Phycisphaeraceae	3.21126	Glass	2.46667	0.248213
k__Bacteria.p__Planctomycetes	4.40567	Glass	3.89146	0.148915
k__Bacteria.p__Bacteroidetes.c__BacteroidetesIncertaeSedis.o__OrderIII.f__UnknownFamily	1.48526	Glass	2.16958	0.13057
k__Bacteria.p__Proteobacteria.c__Alphaproteobacteria.o__Rhodospirillales.f__RhodospirillalesIncertaeSedis	1.44027	Glass	2.01633	0.13057
k__Bacteria.p__Proteobacteria.c__ProteobacteriaIncertaeSedis.o__UnknownOrder	3.32193	Glass	3.02109	0.467825
k__Bacteria.p__Planctomycetes.c__Phycisphaerae.o__Phycisphaerales	3.21126	Glass	2.57696	0.248213
k__Bacteria.p__Proteobacteria.c__Gammaproteobacteria.o__Thiotrichales.f__Thiotrichaceae	3.52432	Glass	3.12524	0.0209213
k__Bacteria.p__Acidobacteria.c__Holophagae	2.4646	Glass	2.12924	0.191267
k__Bacteria.p__Bacteroidetes.c__Bacteroidia.o__Bacteroidales.f__Marinilabiaceae	2.42287	Glass	2.06778	0.467825
k__Bacteria.p__Cyanobacteria.c__Chloroplast.o__Lithodesmiumundulatum	2.74409	Glass	2.36018	0.374857
k__Bacteria.p__Firmicutes.c__Clostridia.o__Clostridiales.f__Lachnospiraceae	2.20425	Glass	2.02834	0.139135
k__Bacteria.p__Planctomycetes.c__Planctomycetacia.o__Planctomycetales.f__Planctomycetaceae	4.2169	Glass	3.73533	0.0832645
k__Bacteria.p__Proteobacteria.c__Gammaproteobacteria.o__Cellvibrionales.f__Halieaceae	3.71858	LDPE	3.107	0.248213
k__Bacteria.p__Lentisphaerae.c__Lentisphaeria	2.36993	Glass	2.04401	0.148915
k__Bacteria.p__Cyanobacteria.c__Chloroplast.o__Exanthemachrysisgayraliae	2.45077	Glass	2.02345	0.139135
k__Bacteria.p__Proteobacteria.c__Gammaproteobacteria.o__Oceanospirillales	5.15842	LDPE	4.58184	0.0209213
k__Bacteria.p__Chlamydiae.c__Chlamydiae.o__Chlamydiales.f__Parachlamydiaceae	2.0406	LDPE	2.20078	0.321121
k__Bacteria.p__Proteobacteria.c__Gammaproteobacteria.o__Chromatiales.f__Ectothiorhodospiraceae	2.28784	Glass	2.03041	0.146489
k__Bacteria.p__Verrucomicrobia.c__R76_B128	2.32422	Glass	2.11636	0.0472209
k__Bacteria.p__Nitrospinae.c__Nitrospinia	1.60368	Glass	2.02181	0.166349
k__Bacteria.p__Actinobacteria.c__Coriobacteriia.o__Coriobacteriales.f__Coriobacteriaceae	1.96809	Glass	2.06392	0.146489
k__Bacteria.p__Spirochaetae.c__Spirochaetes.o__Spirochaetales	1.55187	Glass	2.1984	0.13057
k__Bacteria.p__Firmicutes.c__Clostridia.o__Clostridiales.f__Kazan_2B_17	1.31988	Glass	2.36306	0.13057
k__Bacteria.p__Proteobacteria.c__Alphaproteobacteria.o__Caulobacterales.f__Caulobacteraceae	2.58623	Glass	2.02779	0.0814291
k__Bacteria.p__Acidobacteria.c__Subgroup26	1.41631	Glass	2.179	0.13057
k__Bacteria.p__Actinobacteria.c__Acidimicrobiia.o__Acidimicrobiales.f__OM1clade	3.07231	LDPE	2.67105	0.386476
k__Bacteria.p__Bacteroidetes.c__Cytophagia.o__Cytophagales.f__Flammeovirgaceae	3.2146	Glass	2.74343	0.0433081
k__Bacteria.p__Actinobacteria.c__Actinobacteria.o__Micrococcales.f__Micrococcaceae	2.40929	LDPE	2.10246	0.374857
k__Bacteria.p__Firmicutes.c__Bacilli.o__Lactobacillales.f__Enterococcaceae	1.91542	LDPE	2.03725	0.309424
k__Bacteria.p__Proteobacteria.c__Alphaproteobacteria.o__Rickettsiales.f__SHWN_night2	1.74712	Glass	2.49206	0.0179605
k__Bacteria.p__Proteobacteria.c__Gammaproteobacteria.o__Enterobacteriales.f__Enterobacteriaceae	1.68911	Glass	2.64516	0.13057
k__Bacteria.p__Proteobacteria.c__Deltaproteobacteria.o__Desulfurellales.f__Desulfurellaceae	2.36122	LDPE	2.13873	0.148915
k__Bacteria.p__Proteobacteria.c__Gammaproteobacteria.o__Oceanospirillales.f__Oleiphilaceae	5.06959	LDPE	4.66289	0.0209213
k__Bacteria.p__Chloroflexi.c__Caldilineae.o__Caldilineales	2.60699	Glass	2.30831	0.191267
k__Bacteria.p__Proteobacteria.c__Gammaproteobacteria.o__GammaproteobacteriaIncertaeSedis.f__UnknownFamily	3.51345	Glass	2.74641	0.386476
k__Bacteria.p__Bacteroidetes.c__Flavobacteriia.o__Flavobacteriales.f__Cryomorphaceae	4.04107	Glass	3.38705	0.248213
k__Bacteria.p__Proteobacteria.c__Deltaproteobacteria.o__Myxococcales	2.78965	Glass	2.41371	0.0433081
k__Bacteria.p__Cyanobacteria	5.35378	Glass	4.89281	0.386476
k__Bacteria.p__Proteobacteria.c__Alphaproteobacteria.o__ss1_B_07_44	2.20647	Glass	2.10569	0.0907236
k__Bacteria.p__Verrucomicrobia.c__Verrucomicrobiae.o__Verrucomicrobiales.f__Rubritaleaceae	2.40007	Glass	2.09146	0.248213
k__Bacteria.p__Planctomycetes.c__Planctomycetacia	4.2169	Glass	3.74968	0.0832645
k__Bacteria.p__Spirochaetae	1.55187	Glass	2.17855	0.13057
k__Bacteria.p__Proteobacteria.c__Alphaproteobacteria.o__Parvularculales.f__Parvularculaceae	1.82082	LDPE	2.00474	0.166349
k__Bacteria.p__Proteobacteria.c__Gammaproteobacteria.o__Cellvibrionales.f__Cellvibrionaceae	3.47926	Glass	2.80684	0.386476
k__Bacteria.p__Cyanobacteria.c__Chloroplast.o__Musaitinerans	3.32612	Glass	3.04987	0.374857
k__Bacteria.p__Verrucomicrobia.c__Opitutae.o__Puniceicoccales.f__Puniceicoccaceae	3.50234	Glass	2.94455	0.248213
k__Bacteria.p__Proteobacteria.c__ProteobacteriaIncertaeSedis.o__UnknownOrder.f__UnknownFamily	3.32193	Glass	3.06299	0.467825
k__Bacteria.p__Proteobacteria.c__Gammaproteobacteria.o__Arenicellales.f__Arenicellaceae	4.04085	LDPE	3.56187	0.148915
k__Bacteria.p__Proteobacteria.c__pItb_vmat_80	1.5098	Glass	2.32726	0.13057
k__Bacteria.p__Proteobacteria.c__Gammaproteobacteria.o__Pseudomonadales.f__Moraxellaceae	3.41148	LDPE	3.04832	0.148915
k__Bacteria.p__Proteobacteria.c__Epsilonproteobacteria.o__Campylobacterales.f__Helicobacteraceae	2.63846	Glass	2.309	0.0201646
k__Bacteria.p__Chloroflexi.c__Ardenticatenia	1.4587	Glass	2.2699	0.13057
k__Bacteria.p__Parcubacteria.c__CandidatusFalkowbacteria	2.03278	Glass	2.14341	0.13057
k__Bacteria.p__Bacteroidetes.c__Cytophagia.o__Cytophagales	3.24068	Glass	2.79015	0.0433081
k__Bacteria.p__Lentisphaerae	2.5178	Glass	2.15961	0.148915
k__Bacteria.p__Proteobacteria.c__Alphaproteobacteria.o__Rickettsiales.f__S25_593	2.23087	Glass	2.05403	0.0383936
k__Bacteria.p__Cyanobacteria.c__Chloroplast.o__Synedrahyperborea	3.84776	Glass	3.55884	0.0832645
k__Bacteria.p__Proteobacteria.c__Gammaproteobacteria.o__Enterobacteriales	1.68911	Glass	2.51854	0.13057
k__Bacteria.p__Proteobacteria.c__Epsilonproteobacteria	2.70122	Glass	2.33213	0.0209213
k__Bacteria.p__Chloroflexi	2.93321	Glass	2.44502	0.248213
k__Bacteria.p__Proteobacteria.c__Gammaproteobacteria.o__Legionellales	2.16926	Glass	2.02592	0.0907236
k__Bacteria.p__Proteobacteria.c__Gammaproteobacteria.o__Chromatiales	2.52751	Glass	2.05953	0.148915

## Sheet: PP
Taxa		Plastic	LDA score (log 10)	p value
k__Bacteria.p__Proteobacteria.c__Alphaproteobacteria.o__Rickettsiales.f__SAR116clade	3.02743	Glass	2.34794	0.0433081
k__Bacteria.p__Fibrobacteres.c__Fibrobacteria.o__Fibrobacterales.f__Fibrobacteraceae	2.58853	PP	2.26334	0.0383936
k__Bacteria.p__Actinobacteria.c__Actinobacteria.o__Propionibacteriales.f__Propionibacteriaceae	2.61499	Glass	2.16236	0.248213
k__Bacteria.p__Proteobacteria	5.16364	PP	4.14113	0.386476
k__Bacteria.p__Proteobacteria.c__Deltaproteobacteria.o__Myxococcales.f__Sandaracinaceae	2.54194	Glass	2.03608	0.386476
k__Bacteria.p__Firmicutes.c__Clostridia.o__Clostridiales.f__FamilyXI	2.37896	Glass	2.00468	0.0209213
k__Bacteria.p__Proteobacteria.c__Gammaproteobacteria.o__Arenicellales	3.75754	PP	3.20562	0.148915
k__Bacteria.p__Cyanobacteria.c__Chloroplast.o__Virgulinellafragilis	3.40018	PP	2.95258	0.245383
k__Bacteria.p__Proteobacteria.c__Gammaproteobacteria.o__Oceanospirillales.f__OM182clade	2.61756	Glass	2.18537	0.0832645
k__Bacteria.p__Actinobacteria.c__Acidimicrobiia	3.1502	Glass	2.49224	0.248213
k__Bacteria.p__Fibrobacteres.c__Fibrobacteria	2.58853	PP	2.24915	0.0383936
k__Bacteria.p__Planctomycetes.c__Planctomycetacia.o__Planctomycetales	4.2169	Glass	3.519	0.248213
k__Bacteria.p__Bacteroidetes.c__Cytophagia	3.49995	PP	2.86012	0.0433081
k__Bacteria.p__Proteobacteria.c__Alphaproteobacteria.o__Rhodospirillales.f__Rhodospirillaceae	2.82879	Glass	2.28274	0.248213
k__Bacteria.p__Proteobacteria.c__Betaproteobacteria.o__Burkholderiales.f__Alcaligenaceae	2.56153	Glass	2.14551	0.148915
k__Bacteria.p__Fibrobacteres	2.58853	PP	2.16074	0.146489
k__Bacteria.p__Actinobacteria.c__Actinobacteria.o__Propionibacteriales	2.61499	Glass	2.11863	0.248213
k__Bacteria.p__Actinobacteria.c__Actinobacteria	2.76539	Glass	2.23952	0.248213
k__Bacteria.p__Fibrobacteres.c__Fibrobacteria.o__Fibrobacterales	2.58853	PP	2.25968	0.0383936
k__Bacteria.p__Planctomycetes.c__Phycisphaerae	3.2475	Glass	2.51345	0.248213
k__Bacteria.p__Proteobacteria.c__Epsilonproteobacteria.o__Campylobacterales	2.70122	Glass	2.25981	0.0433081
k__Bacteria.p__Planctomycetes.c__Phycisphaerae.o__Phycisphaerales.f__Phycisphaeraceae	3.21126	Glass	2.59091	0.0832645
k__Bacteria.p__Planctomycetes	4.40567	Glass	3.7184	0.248213
k__Bacteria.p__Acidobacteria	2.82402	Glass	2.34056	0.191267
k__Bacteria.p__Planctomycetes.c__Phycisphaerae.o__Phycisphaerales	3.21126	Glass	2.56242	0.0832645
k__Bacteria.p__Proteobacteria.c__Gammaproteobacteria.o__Thiotrichales.f__Thiotrichaceae	3.52432	Glass	3.0236	0.148915
k__Bacteria.p__Acidobacteria.c__Holophagae	2.4646	Glass	2.02157	0.139135
k__Bacteria.p__Planctomycetes.c__Planctomycetacia.o__Planctomycetales.f__Planctomycetaceae	4.2169	Glass	3.53755	0.248213
k__Bacteria.p__Lentisphaerae.c__Lentisphaeria	2.36993	Glass	2.04551	0.0420664
k__Bacteria.p__Proteobacteria.c__Alphaproteobacteria.o__Rhodospirillales	2.84619	Glass	2.32995	0.248213
k__Bacteria.p__Cyanobacteria.c__Chloroplast.o__Exanthemachrysisgayraliae	2.45077	Glass	2.18102	0.0201646
k__Bacteria.p__Proteobacteria.c__Gammaproteobacteria.o__Oceanospirillales	4.95603	PP	4.13774	0.386476
k__Bacteria.p__Chloroflexi.c__Anaerolineae.o__Anaerolineales	2.38683	Glass	2.01264	0.467825
k__Bacteria.p__Actinobacteria.c__Acidimicrobiia.o__Acidimicrobiales.f__OM1clade	2.65327	Glass	2.0421	0.0832645
k__Bacteria.p__Bacteroidetes.c__Cytophagia.o__Cytophagales.f__Flammeovirgaceae	3.48182	PP	2.84966	0.0209213
k__Bacteria.p__Proteobacteria.c__Gammaproteobacteria.o__Oceanospirillales.f__Oleiphilaceae	4.81084	PP	4.19191	0.0832645
k__Bacteria.p__Proteobacteria.c__Alphaproteobacteria.o__Rhizobiales.f__Phyllobacteriaceae	3.0422	Glass	2.40729	0.148915
k__Bacteria.p__Bacteroidetes.c__Flavobacteriia.o__Flavobacteriales.f__Cryomorphaceae	4.04107	Glass	3.3509	0.248213
k__Bacteria.p__Proteobacteria.c__Deltaproteobacteria.o__Myxococcales	2.78965	Glass	2.22805	0.0209213
k__Bacteria.p__Planctomycetes.c__Planctomycetacia	4.2169	Glass	3.47274	0.248213
k__Bacteria.p__Cyanobacteria.c__Chloroplast.o__Musaitinerans	3.32612	Glass	2.97602	0.0472209
k__Bacteria.p__Bacteroidetes.c__Sphingobacteriia.o__Sphingobacteriales	2.52837	Glass	2.02136	0.0433081
k__Bacteria.p__Proteobacteria.c__Gammaproteobacteria.o__Arenicellales.f__Arenicellaceae	3.75754	PP	3.14454	0.148915
k__Bacteria.p__Proteobacteria.c__Epsilonproteobacteria.o__Campylobacterales.f__Helicobacteraceae	2.63846	Glass	2.21264	0.0433081
k__Bacteria.p__Chloroflexi.c__Anaerolineae.o__Anaerolineales.f__Anaerolineaceae	2.38683	Glass	2.01899	0.467825
k__Bacteria.p__Bacteroidetes.c__Cytophagia.o__Cytophagales	3.49995	PP	2.87791	0.0433081
k__Bacteria.p__Actinobacteria	3.32133	Glass	2.71312	0.148915
k__Bacteria.p__Lentisphaerae	2.5178	Glass	2.17407	0.0832645
k__Bacteria.p__Cyanobacteria.c__Chloroplast.o__Synedrahyperborea	3.84776	Glass	3.50967	0.248213
k__Bacteria.p__Proteobacteria.c__Epsilonproteobacteria	2.70122	Glass	2.26572	0.0433081
k__Bacteria.p__Chloroflexi	2.93321	Glass	2.42019	0.248213
k__Bacteria.p__Proteobacteria.c__Gammaproteobacteria.o__Chromatiales	2.52751	Glass	2.04319	0.0832645
