# Supplementary material for: The composition of bacterial communities associated with plastic biofilms differs between different polymers and stages of biofilm succession
Source: PLoS One. 2019 Jun 5;14(6):e0217165. doi: 10.1371/journal.pone.0217165 (PMC6550384; doi:10.1371/journal.pone.0217165)
Supplement: S6 Table — (XLSX) [file pone.0217165.s014.xlsx]

## Sheet: DEHP
Taxa		Plastic	LDA score (log 10)	p value
k__Bacteria.p__Verrucomicrobia.c__Opitutae.o__Puniceicoccales	2.60889	Glass	2.35953	0.0209213
k__Bacteria.p__Acidobacteria.c__Holophagae.o__Subgroup23	1.70411	Glass	2.40279	0.0201646
k__Bacteria.p__Chloroflexi.c__KD4_96	2.36373	Glass	2.34527	0.0433081
k__Bacteria.p__Acidobacteria.c__Blastocatellia.o__Blastocatellales	2.34521	Glass	2.19831	0.0209213
k__Bacteria.p__Proteobacteria.c__Gammaproteobacteria.o__Vibrionales.f__Vibrionaceae	2.43974	Glass	2.42638	0.0209213
k__Bacteria.p__Cyanobacteria.c__Cyanobacteria	3.40044	Glass	2.98246	0.0209213
k__Bacteria.p__Proteobacteria.c__Alphaproteobacteria.o__Rhizobiales.f__Hyphomicrobiaceae	3.18333	Glass	2.75014	0.0433081
k__Bacteria.p__Proteobacteria	5.33668	DEHP	4.60155	0.0209213
k__Bacteria.p__Proteobacteria.c__Gammaproteobacteria.o__Alteromonadales.f__Moritellaceae	1.73681	Glass	2.08778	0.0472209
k__Bacteria.p__Chloroflexi.c__Caldilineae	3.31005	Glass	2.87637	0.0433081
k__Bacteria.p__Fusobacteria	1.77579	Glass	2.6062	0.0420664
k__Bacteria.p__Proteobacteria.c__Deltaproteobacteria.o__Myxococcales.f__Sandaracinaceae	2.9628	Glass	2.45958	0.0209213
k__Bacteria.p__Bacteroidetes	4.84798	Glass	4.34087	0.0209213
k__Bacteria.p__Proteobacteria.c__Gammaproteobacteria.o__Methylococcales	1.80633	Glass	2.06748	0.0179605
k__Bacteria.p__Bacteroidetes.c__Flavobacteriia	4.72129	Glass	4.17437	0.0209213
k__Bacteria.p__Firmicutes.c__Clostridia.o__Clostridiales.f__Peptostreptococcaceae	2.36036	Glass	2.27971	0.0433081
k__Bacteria.p__Proteobacteria.c__Alphaproteobacteria.o__4_Org1_14	1.31712	Glass	2.27048	0.0472209
k__Bacteria.p__Bacteroidetes.c__Sphingobacteriia	4.08838	Glass	3.76349	0.0209213
k__Bacteria.p__Actinobacteria.c__Thermoleophilia.o__Solirubrobacterales	1.8848	Glass	2.14454	0.0209213
k__Bacteria.p__Proteobacteria.c__Gammaproteobacteria.o__BD7_8marinegroup	2.88692	Glass	2.58154	0.0209213
k__Bacteria.p__Bacteroidetes.c__Sphingobacteriia.o__Sphingobacteriales.f__S15_21	1.38145	Glass	3.11488	0.0179605
k__Bacteria.p__Deferribacteres.c__DeferribacteresIncertaeSedis	1.59282	Glass	2.37796	0.0472209
k__Bacteria.p__Proteobacteria.c__Gammaproteobacteria.o__Xanthomonadales.f__JTB255marinebenthicgroup	3.63177	Glass	3.22278	0.0209213
k__Bacteria.p__Proteobacteria.c__Deltaproteobacteria.o__Syntrophobacterales.f__Syntrophobacteraceae	2.20825	Glass	2.8822	0.0209213
k__Bacteria.p__Actinobacteria.c__Coriobacteriia.o__Coriobacteriales	1.74007	Glass	2.23807	0.0383936
k__Bacteria.p__Chloroflexi.c__Anaerolineae	2.56692	Glass	2.38713	0.0433081
k__Bacteria.p__Acidobacteria.c__AT_s3_28	1.55976	Glass	2.12511	0.0472209
k__Bacteria.p__Proteobacteria.c__Gammaproteobacteria.o__Oceanospirillales.f__MBAE14	1.31337	Glass	2.37478	0.0472209
k__Bacteria.p__Proteobacteria.c__Alphaproteobacteria.o__Sphingomonadales.f__Sphingomonadaceae	3.49544	DEHP	3.10871	0.0209213
k__Bacteria.p__Proteobacteria.c__Deltaproteobacteria.o__Desulfurellales	1.88781	Glass	2.57806	0.0201646
k__Bacteria.p__Deferribacteres.c__DeferribacteresIncertaeSedis.o__UnknownOrder	1.59282	Glass	2.2672	0.0472209
k__Bacteria.p__Chloroflexi.c__KD4_96.o__Gram_positivebacteriumSOGA31	2.23507	Glass	2.69827	0.0209213
k__Bacteria.p__Gemmatimonadetes	2.53056	Glass	2.94161	0.0209213
k__Bacteria.p__Actinobacteria.c__Thermoleophilia	2.22657	Glass	2.12849	0.0433081
k__Bacteria.p__Proteobacteria.c__Gammaproteobacteria.o__GammaproteobacteriaIncertaeSedis	3.8414	Glass	3.32909	0.0209213
k__Bacteria.p__Actinobacteria.c__Coriobacteriia	1.74007	Glass	2.28131	0.0383936
k__Bacteria.p__Proteobacteria.c__Alphaproteobacteria.o__Rhodospirillales.f__Rhodospirillaceae	2.7696	Glass	2.47029	0.0209213
k__Bacteria.p__Chloroflexi.c__Caldilineae.o__Caldilineales.f__Caldilineaceae	3.31005	Glass	2.8551	0.0433081
k__Bacteria.p__Proteobacteria.c__Betaproteobacteria.o__Burkholderiales.f__Alcaligenaceae	2.21749	Glass	2.0061	0.0472209
k__Bacteria.p__Actinobacteria.c__Thermoleophilia.o__Solirubrobacterales.f__TM146	1.74191	Glass	2.36104	0.0209213
k__Bacteria.p__Proteobacteria.c__Deltaproteobacteria.o__Desulfobacterales.f__Desulfobacteraceae	2.67495	Glass	2.49122	0.0209213
k__Bacteria.p__Bacteroidetes.c__Sphingobacteriia.o__Sphingobacteriales.f__Saprospiraceae	4.02823	Glass	3.72735	0.0209213
k__Bacteria.p__Proteobacteria.c__Betaproteobacteria.o__Nitrosomonadales	1.40007	Glass	2.29363	0.0472209
k__Bacteria.p__Proteobacteria.c__Gammaproteobacteria.o__HOC36	1.99535	Glass	3.04217	0.0209213
k__Bacteria.p__Proteobacteria.c__Alphaproteobacteria.o__Kordiimonadales.f__Kordiimonadaceae	2.51881	DEHP	3.07926	0.0201646
k__Bacteria.p__Proteobacteria.c__Epsilonproteobacteria.o__Campylobacterales	2.35457	Glass	2.16475	0.0209213
k__Bacteria.p__Proteobacteria.c__Gammaproteobacteria.o__Vibrionales	2.43974	Glass	2.48513	0.0209213
k__Bacteria.p__Proteobacteria.c__Gammaproteobacteria.o__Alteromonadales	3.51949	DEHP	3.08831	0.0433081
k__Bacteria.p__Aminicenantes	1.83457	Glass	2.38192	0.0179605
k__Bacteria.p__Acidobacteria	3.25425	Glass	2.86669	0.0209213
k__Bacteria.p__Bacteroidetes.c__Sphingobacteriia.o__Sphingobacteriales.f__PHOS_HE51	1.48555	Glass	2.81657	0.0179605
k__Bacteria.p__Proteobacteria.c__Epsilonproteobacteria.o__Campylobacterales.f__Campylobacteraceae	1.29666	Glass	2.35682	0.0472209
k__Bacteria.p__Proteobacteria.c__Deltaproteobacteria.o__Desulfobacterales	3.19319	Glass	2.82908	0.0209213
k__Bacteria.p__Proteobacteria.c__Gammaproteobacteria.o__Thiotrichales.f__Thiotrichaceae	3.48881	Glass	3.09426	0.0433081
k__Bacteria.p__Acidobacteria.c__Holophagae	2.9361	Glass	2.64027	0.0209213
k__Bacteria.p__Firmicutes.c__Erysipelotrichia	1.73296	Glass	2.4713	0.0201646
k__Bacteria.p__Proteobacteria.c__Deltaproteobacteria.o__Myxococcales.f__Nannocystaceae	3.39813	DEHP	3.11617	0.0209213
k__Bacteria.p__Proteobacteria.c__Gammaproteobacteria.o__Cellvibrionales.f__Halieaceae	3.59173	Glass	3.12726	0.0209213
k__Bacteria.p__Bacteroidetes.c__BacteroidetesIncertaeSedis.o__OrderII	2.53301	Glass	2.21394	0.0433081
k__Bacteria.p__Bacteroidetes.c__Flavobacteriia.o__Flavobacteriales.f__Flavobacteriaceae	4.69604	Glass	4.14312	0.0209213
k__Bacteria.p__SBR1093	1.76727	Glass	3.02921	0.0209213
k__Bacteria.p__Bacteroidetes.c__BacteroidetesIncertaeSedis	2.53301	Glass	2.20069	0.0433081
k__Bacteria.p__Actinobacteria.c__Acidimicrobiia.o__Acidimicrobiales	2.85352	Glass	2.42757	0.0433081
k__Bacteria.p__Proteobacteria.c__Alphaproteobacteria.o__Rhodospirillales	2.80569	Glass	2.47315	0.0433081
k__Bacteria.p__Proteobacteria.c__Alphaproteobacteria.o__Caulobacterales.f__Hyphomonadaceae	4.75847	DEHP	4.35215	0.0209213
k__Bacteria.p__Chloroflexi.c__Anaerolineae.o__Anaerolineales	2.56692	Glass	2.42714	0.0433081
k__Bacteria.p__Proteobacteria.c__Gammaproteobacteria.o__Chromatiales.f__Ectothiorhodospiraceae	2.07225	Glass	2.90887	0.0201646
k__Bacteria.p__Actinobacteria.c__Actinobacteria.o__Corynebacteriales.f__Mycobacteriaceae	1.58252	Glass	2.82384	0.0383936
k__Bacteria.p__Actinobacteria.c__Coriobacteriia.o__Coriobacteriales.f__Coriobacteriaceae	1.74007	Glass	2.2459	0.0383936
k__Bacteria.p__Proteobacteria.c__Betaproteobacteria.o__Burkholderiales.f__Comamonadaceae	2.14342	Glass	2.13936	0.0433081
k__Bacteria.p__Acidobacteria.c__Blastocatellia.o__Blastocatellales.f__Blastocatellaceae_Subgroup4_	2.34521	Glass	2.17865	0.0209213
k__Bacteria.p__Acidobacteria.c__Subgroup26	1.79936	Glass	3.08538	0.0179605
k__Bacteria.p__Actinobacteria.c__Acidimicrobiia.o__Acidimicrobiales.f__OM1clade	2.84443	Glass	2.60078	0.0209213
k__Bacteria.p__Proteobacteria.c__Gammaproteobacteria.o__Alteromonadales.f__Alteromonadaceae	3.50233	DEHP	3.08957	0.0209213
k__Bacteria.p__Cyanobacteria.c__Chloroplast.o__Minidiscustrioculatus	2.64129	Glass	2.34623	0.0433081
k__Bacteria.p__Proteobacteria.c__Betaproteobacteria.o__Nitrosomonadales.f__Nitrosomonadaceae	1.40007	Glass	2.28001	0.0472209
k__Bacteria.p__Proteobacteria.c__Alphaproteobacteria.o__Kordiimonadales	2.51881	DEHP	3.04352	0.0209213
k__Bacteria.p__Firmicutes.c__Erysipelotrichia.o__Erysipelotrichales.f__Erysipelotrichaceae	1.73296	Glass	2.55436	0.0201646
k__Bacteria.p__Proteobacteria.c__Deltaproteobacteria.o__Desulfurellales.f__Desulfurellaceae	1.88781	Glass	2.6788	0.0201646
k__Bacteria.p__Bacteroidetes.c__BacteroidetesIncertaeSedis.o__OrderII.f__Rhodothermaceae	2.53301	Glass	2.20595	0.0433081
k__Bacteria.p__Proteobacteria.c__Alphaproteobacteria	5.22158	DEHP	4.48751	0.0209213
k__Bacteria.p__Proteobacteria.c__Gammaproteobacteria.o__Oceanospirillales.f__Oleiphilaceae	3.48764	DEHP	3.10043	0.0209213
k__Bacteria.p__Chloroflexi.c__Caldilineae.o__Caldilineales	3.31005	Glass	2.85748	0.0433081
k__Bacteria.p__Proteobacteria.c__Alphaproteobacteria.o__Rhizobiales.f__Phyllobacteriaceae	4.08564	Glass	3.52944	0.0209213
k__Bacteria.p__Proteobacteria.c__Gammaproteobacteria.o__Xanthomonadales	1.55902	Glass	2.62058	0.0138744
k__Bacteria.p__Proteobacteria.c__Alphaproteobacteria.o__Rickettsiales.f__SM2D12	2.16761	DEHP	2.62068	0.0209213
k__Bacteria.p__Proteobacteria.c__Deltaproteobacteria.o__Bdellovibrionales.f__Bdellovibrionaceae	3.23708	Glass	2.78382	0.0209213
k__Bacteria.p__Proteobacteria.c__Alphaproteobacteria.o__Rhizobiales.f__OCS116clade	3.0211	Glass	2.59362	0.0433081
k__Bacteria.p__Proteobacteria.c__Deltaproteobacteria.o__Myxococcales.f__BIrii41	1.04184	Glass	2.59859	0.0472209
k__Bacteria.p__Proteobacteria.c__Gammaproteobacteria.o__GammaproteobacteriaIncertaeSedis.f__UnknownFamily	3.8414	Glass	3.34949	0.0209213
k__Bacteria.p__Bacteroidetes.c__Flavobacteriia.o__Flavobacteriales.f__Cryomorphaceae	3.27658	Glass	2.79241	0.0209213
k__Bacteria.p__Proteobacteria.c__Deltaproteobacteria.o__Syntrophobacterales	2.20825	Glass	2.65168	0.0209213
k__Bacteria.p__Fusobacteria.c__Fusobacteriia	1.77579	Glass	2.5416	0.0420664
k__Bacteria.p__Acidobacteria.c__Blastocatellia	2.34521	Glass	2.25493	0.0209213
k__Bacteria.p__Proteobacteria.c__Alphaproteobacteria.o__AlphaproteobacteriaIncertaeSedis.f__UnknownFamily	3.98098	DEHP	3.71048	0.0433081
k__Bacteria.p__Proteobacteria.c__Deltaproteobacteria.o__Desulfobacterales.f__Desulfobulbaceae	3.03628	Glass	2.65916	0.0209213
k__Bacteria.p__Proteobacteria.c__Alphaproteobacteria.o__ss1_B_07_44	1.77671	Glass	2.86056	0.0179605
k__Bacteria.p__Bacteroidetes.c__Flavobacteriia.o__Flavobacteriales.f__NS9marinegroup	2.88626	Glass	2.55902	0.0209213
k__Bacteria.p__Firmicutes.c__Erysipelotrichia.o__Erysipelotrichales	1.73296	Glass	2.50232	0.0201646
k__Bacteria.p__Bacteroidetes.c__Flavobacteriia.o__Flavobacteriales.f__Schleiferiaceae	2.46797	Glass	2.41962	0.0433081
k__Bacteria.p__Proteobacteria.c__Deltaproteobacteria.o__Bdellovibrionales	3.26428	Glass	2.81353	0.0209213
k__Bacteria.p__Proteobacteria.c__Gammaproteobacteria.o__Cellvibrionales.f__Cellvibrionaceae	3.75997	DEHP	3.44334	0.0209213
k__Bacteria.p__Fusobacteria.c__Fusobacteriia.o__Fusobacteriales	1.77579	Glass	2.6201	0.0420664
k__Bacteria.p__Deferribacteres	1.59282	Glass	2.24263	0.0472209
k__Bacteria.p__Proteobacteria.c__Gammaproteobacteria.o__Sva0071	2.82012	Glass	2.46822	0.0433081
k__Bacteria.p__Acidobacteria.c__Holophagae.o__Subgroup10	2.87068	Glass	2.48617	0.0209213
k__Bacteria.p__Verrucomicrobia.c__Opitutae.o__Puniceicoccales.f__Puniceicoccaceae	2.60889	Glass	2.30612	0.0209213
k__Bacteria.p__Proteobacteria.c__Gammaproteobacteria.o__Oceanospirillales.f__Oceanospirillaceae	3.08129	DEHP	2.67807	0.0209213
k__Bacteria.p__Bacteroidetes.c__Sphingobacteriia.o__Sphingobacteriales	3.16134	Glass	2.74031	0.0209213
k__Bacteria.p__Deferribacteres.c__DeferribacteresIncertaeSedis.o__UnknownOrder.f__UnknownFamily	1.59282	Glass	2.22911	0.0472209
k__Bacteria.p__Proteobacteria.c__Epsilonproteobacteria.o__Campylobacterales.f__Helicobacteraceae	2.31479	Glass	2.20926	0.0209213
k__Bacteria.p__Chloroflexi.c__Anaerolineae.o__Anaerolineales.f__Anaerolineaceae	2.56692	Glass	2.4112	0.0433081
k__Bacteria.p__Acidobacteria.c__Subgroup21	2.13324	Glass	2.14374	0.0420664
k__Bacteria.p__Proteobacteria.c__Gammaproteobacteria.o__Pseudomonadales.f__Pseudomonadaceae	1.96037	Glass	3.00769	0.0420664
k__Bacteria.p__Acidobacteria.c__Holophagae.o__Subgroup10.f__Sva0725	2.36336	Glass	2.46352	0.0209213
k__Bacteria.p__Proteobacteria.c__Alphaproteobacteria.o__Caulobacterales	4.75914	DEHP	4.35341	0.0209213
k__Bacteria.p__Proteobacteria.c__Epsilonproteobacteria	2.35457	Glass	2.17923	0.0209213
k__Bacteria.p__Chloroflexi	3.46866	Glass	3.01569	0.0209213
k__Bacteria.p__Proteobacteria.c__Gammaproteobacteria.o__Chromatiales	2.52201	Glass	2.45614	0.0209213

## Sheet: DINP
Taxa		Plastic	LDA score (log 10)	p value
k__Bacteria.p__Proteobacteria.c__Gammaproteobacteria.o__Vibrionales.f__Vibrionaceae	2.43974	Glass	2.28851	0.0338949
k__Bacteria.p__Cyanobacteria.c__Cyanobacteria	3.40044	Glass	2.94153	0.0338949
k__Bacteria.p__Proteobacteria	5.24784	DINP	4.22771	0.0338949
k__Bacteria.p__Chloroflexi.c__Caldilineae	3.31005	Glass	2.88079	0.0338949
k__Bacteria.p__Proteobacteria.c__Alphaproteobacteria.o__Sphingomonadales.f__Kiloniellaceae	1.59928	Glass	2.17417	0.0277078
k__Bacteria.p__Bacteroidetes.c__Sphingobacteriia	4.08838	Glass	3.69201	0.0338949
k__Bacteria.p__Actinobacteria.c__Thermoleophilia.o__Solirubrobacterales	1.8848	Glass	2.12542	0.0338949
k__Bacteria.p__Proteobacteria.c__Gammaproteobacteria.o__BD7_8marinegroup	2.88692	Glass	2.5229	0.0338949
k__Bacteria.p__Bacteroidetes.c__Sphingobacteriia.o__Sphingobacteriales.f__S15_21	1.38145	Glass	2.56127	0.0323129
k__Bacteria.p__Proteobacteria.c__Gammaproteobacteria.o__Xanthomonadales.f__JTB255marinebenthicgroup	3.63177	Glass	3.23099	0.0338949
k__Bacteria.p__Proteobacteria.c__Gammaproteobacteria.o__Oceanospirillales.f__OM182clade	2.0551	Glass	2.027	0.0338949
k__Bacteria.p__Proteobacteria.c__Deltaproteobacteria.o__Oligoflexales	3.07484	Glass	2.8368	0.0338949
k__Bacteria.p__Gemmatimonadetes	2.53056	Glass	2.31698	0.0338949
k__Bacteria.p__Proteobacteria.c__Gammaproteobacteria.o__GammaproteobacteriaIncertaeSedis	3.8414	Glass	3.41014	0.0338949
k__Bacteria.p__Proteobacteria.c__Alphaproteobacteria.o__Rhodospirillales.f__Rhodospirillaceae	2.7696	Glass	2.32304	0.0338949
k__Bacteria.p__Chloroflexi.c__Caldilineae.o__Caldilineales.f__Caldilineaceae	3.31005	Glass	2.91384	0.0338949
k__Bacteria.p__Actinobacteria.c__Thermoleophilia.o__Solirubrobacterales.f__TM146	1.74191	Glass	2.20224	0.0338949
k__Bacteria.p__Proteobacteria.c__Deltaproteobacteria.o__Desulfobacterales.f__Desulfobacteraceae	2.67495	Glass	2.30479	0.0338949
k__Bacteria.p__Bacteroidetes.c__Sphingobacteriia.o__Sphingobacteriales.f__Saprospiraceae	4.02823	Glass	3.65977	0.0338949
k__Bacteria.p__Proteobacteria.c__Gammaproteobacteria.o__HOC36	1.99535	Glass	2.46645	0.0338949
k__Bacteria.p__Proteobacteria.c__Alphaproteobacteria.o__Rickettsiales.f__MD3_55	1.59366	Glass	2.242	0.0323129
k__Bacteria.p__Proteobacteria.c__Gammaproteobacteria.o__Vibrionales	2.43974	Glass	2.23635	0.0338949
k__Bacteria.p__Actinobacteria.c__Acidimicrobiia.o__Acidimicrobiales.f__Acidimicrobiaceae	3.24968	Glass	2.92795	0.0338949
k__Bacteria.p__Actinobacteria.c__Actinobacteria.o__Corynebacteriales	1.70947	Glass	2.31368	0.0338949
k__Bacteria.p__Bacteroidetes.c__Sphingobacteriia.o__Sphingobacteriales.f__PHOS_HE51	1.48555	Glass	2.57424	0.0338949
k__Bacteria.p__Proteobacteria.c__Deltaproteobacteria.o__Desulfobacterales	3.19319	Glass	2.78943	0.0338949
k__Bacteria.p__Proteobacteria.c__Gammaproteobacteria.o__Thiotrichales.f__Thiotrichaceae	3.48881	Glass	3.15012	0.0338949
k__Bacteria.p__Proteobacteria.c__Alphaproteobacteria.o__Rhodospirillales	2.80569	Glass	2.3604	0.0338949
k__Bacteria.p__Proteobacteria.c__Alphaproteobacteria.o__Caulobacterales.f__Hyphomonadaceae	4.68265	DINP	4.28581	0.0338949
k__Bacteria.p__Proteobacteria.c__Gammaproteobacteria.o__Chromatiales.f__Ectothiorhodospiraceae	2.07225	Glass	2.2584	0.0338949
k__Bacteria.p__Acidobacteria.c__Subgroup26	1.79936	Glass	2.61097	0.0323129
k__Bacteria.p__Actinobacteria.c__Acidimicrobiia.o__Acidimicrobiales.f__OM1clade	2.84443	Glass	2.39718	0.0338949
k__Bacteria.p__Proteobacteria.c__Alphaproteobacteria	5.10508	DINP	4.12126	0.0338949
k__Bacteria.p__Proteobacteria.c__Gammaproteobacteria.o__Oceanospirillales.f__Oleiphilaceae	3.69643	DINP	3.34717	0.0338949
k__Bacteria.p__Proteobacteria.c__Deltaproteobacteria.o__Oligoflexales.f__Oligoflexaceae	3.07484	Glass	2.8062	0.0338949
k__Bacteria.p__Chloroflexi.c__Caldilineae.o__Caldilineales	3.31005	Glass	2.91581	0.0338949
k__Bacteria.p__Proteobacteria.c__Alphaproteobacteria.o__Rhizobiales.f__Phyllobacteriaceae	4.08564	Glass	3.52463	0.0338949
k__Bacteria.p__Proteobacteria.c__Gammaproteobacteria.o__Xanthomonadales	1.55902	Glass	2.30494	0.0323129
k__Bacteria.p__Proteobacteria.c__Gammaproteobacteria.o__GammaproteobacteriaIncertaeSedis.f__UnknownFamily	3.8414	Glass	3.39227	0.0338949
k__Bacteria.p__Bacteroidetes.c__Flavobacteriia.o__Flavobacteriales.f__Cryomorphaceae	3.27658	Glass	2.60039	0.0338949
k__Bacteria.p__Proteobacteria.c__Alphaproteobacteria.o__AlphaproteobacteriaIncertaeSedis.f__UnknownFamily	3.44511	DINP	3.07996	0.0338949
k__Bacteria.p__Proteobacteria.c__Deltaproteobacteria.o__Desulfobacterales.f__Desulfobulbaceae	3.03628	Glass	2.59955	0.0338949
k__Bacteria.p__Bacteroidetes.c__Flavobacteriia.o__Flavobacteriales.f__Schleiferiaceae	2.46797	Glass	2.16214	0.0338949
k__Bacteria.p__Proteobacteria.c__Gammaproteobacteria.o__Cellvibrionales.f__Cellvibrionaceae	3.79046	DINP	3.4764	0.0338949
k__Bacteria.p__Proteobacteria.c__Gammaproteobacteria.o__Sva0071	2.82012	Glass	2.4107	0.0338949
k__Bacteria.p__Proteobacteria.c__Alphaproteobacteria.o__Caulobacterales	4.68417	DINP	4.27525	0.0338949
k__Bacteria.p__Chloroflexi	3.46866	Glass	3.01222	0.0338949
k__Bacteria.p__Proteobacteria.c__Gammaproteobacteria.o__Legionellales.f__Coxiellaceae	2.47004	Glass	2.15829	0.0338949

## Sheet: HDPE
Taxa		Plastic	LDA score (log 10)	p value
k__Bacteria.p__Proteobacteria.c__Alphaproteobacteria.o__Rhodobacterales.f__Rhodobacteraceae	4.94642	HDPE	4.22062	0.0433081
k__Bacteria.p__Proteobacteria.c__Gammaproteobacteria.o__Vibrionales.f__Vibrionaceae	2.43974	Glass	2.05514	0.0433081
k__Bacteria.p__Proteobacteria	5.23013	HDPE	3.91298	0.0209213
k__Bacteria.p__Gemmatimonadetes	2.53056	Glass	2.14936	0.0209213
k__Bacteria.p__Proteobacteria.c__Gammaproteobacteria.o__GammaproteobacteriaIncertaeSedis	3.8414	Glass	3.16718	0.0433081
k__Bacteria.p__Proteobacteria.c__Gammaproteobacteria.o__Vibrionales	2.43974	Glass	2.05876	0.0433081
k__Bacteria.p__Aminicenantes	1.83457	Glass	2.00442	0.0433081
k__Bacteria.p__Acidobacteria	3.25425	Glass	2.57263	0.0433081
k__Bacteria.p__Acidobacteria.c__Subgroup26	1.79936	Glass	2.32156	0.0201646
k__Bacteria.p__Cyanobacteria.c__Chloroplast.o__Minidiscustrioculatus	2.64129	Glass	2.22162	0.0209213
k__Bacteria.p__Proteobacteria.c__Deltaproteobacteria.o__Myxococcales.f__BIrii41	1.04184	Glass	2.17865	0.0472209
k__Bacteria.p__Proteobacteria.c__Gammaproteobacteria.o__GammaproteobacteriaIncertaeSedis.f__UnknownFamily	3.8414	Glass	3.16044	0.0433081
k__Bacteria.p__Cyanobacteria	4.79206	Glass	4.4293	0.0209213
k__Bacteria.p__Proteobacteria.c__Gammaproteobacteria.o__Pseudomonadales.f__Pseudomonadaceae	1.96037	Glass	2.15924	0.0383936
k__Bacteria.p__Proteobacteria.c__Alphaproteobacteria.o__Rhodobacterales	4.94642	HDPE	4.23378	0.0433081

## Sheet: LDPE
Taxa		Plastic	LDA score (log 10)	p value
k__Bacteria.p__Bacteroidetes.c__Sphingobacteriia	4.09324	Glass	3.51531	0.0433081
k__Bacteria.p__Proteobacteria.c__Alphaproteobacteria.o__Sphingomonadales.f__Sphingomonadaceae	3.18946	LDPE	2.63471	0.0209213
k__Bacteria.p__Proteobacteria.c__Gammaproteobacteria.o__Alteromonadales.f__Pseudoalteromonadaceae	2.42794	LDPE	2.06106	0.0433081
k__Bacteria.p__Proteobacteria.c__Gammaproteobacteria.o__Pseudomonadales	2.36407	Glass	2.13573	0.0209213
k__Bacteria.p__Bacteroidetes.c__Sphingobacteriia.o__Sphingobacteriales.f__Saprospiraceae	4.03303	Glass	3.45362	0.0433081
k__Bacteria.p__Planctomycetes	4.56712	Glass	3.70214	0.0433081
k__Bacteria.p__Acidobacteria	3.25943	Glass	2.72493	0.0433081
k__Bacteria.p__Acidobacteria.c__Holophagae	2.94129	Glass	2.42289	0.0433081
k__Bacteria.p__Acidobacteria.c__Holophagae.o__Subgroup10	2.87593	Glass	2.38242	0.0433081
k__Bacteria.p__Acidobacteria.c__Holophagae.o__Subgroup10.f__CA002	2.51547	Glass	2.19366	0.0420664

## Sheet: PP
Taxa		Plastic	LDA score (log 10)	p value
k__Bacteria.p__Proteobacteria.c__Deltaproteobacteria.o__Desulfuromonadales.f__Sva1033	1.85506	PP	2.00737	0.0433081
k__Bacteria.p__Proteobacteria.c__Gammaproteobacteria.o__GammaproteobacteriaIncertaeSedis	3.8414	Glass	2.98224	0.0433081
k__Bacteria.p__Proteobacteria.c__Milano_WF1B_44	1.10666	PP	2.22399	0.0472209
k__Bacteria.p__Chloroflexi.c__Thermomicrobia	0.865932	PP	2.4228	0.0472209
k__Bacteria.p__Proteobacteria.c__Deltaproteobacteria.o__Desulfuromonadales	1.85506	PP	2.10857	0.0433081
k__Bacteria.p__Chloroflexi.c__Thermomicrobia.o__AKYG1722	0.865932	PP	2.39825	0.0472209
k__Bacteria.p__Acidobacteria.c__Subgroup26	1.79936	Glass	2.06327	0.0209213
k__Bacteria.p__Proteobacteria.c__Gammaproteobacteria.o__Oceanospirillales.f__Oleiphilaceae	2.87108	PP	2.18272	0.0433081
k__Bacteria.p__Proteobacteria.c__Gammaproteobacteria.o__GammaproteobacteriaIncertaeSedis.f__UnknownFamily	3.8414	Glass	2.94083	0.0433081
