# Supplementary material for: The composition of bacterial communities associated with plastic biofilms differs between different polymers and stages of biofilm succession
Source: PLoS One. 2019 Jun 5;14(6):e0217165. doi: 10.1371/journal.pone.0217165 (PMC6550384; doi:10.1371/journal.pone.0217165)
Supplement: S7 Table — (XLSX) [file pone.0217165.s015.xlsx]

## Sheet: DEHP
Taxa		Plastic	LDA score (log 10)	p value
k__Bacteria.p__Proteobacteria.c__Alphaproteobacteria.o__Rhizobiales	1.93659	Glass	2.31627	0.0472209
k__Bacteria.p__Proteobacteria.c__Gammaproteobacteria.o__Chromatiales.f__Granulosicoccaceae	2.8938	Glass	2.84769	0.0209213
k__Bacteria.p__Acidobacteria.c__Blastocatellia.o__Blastocatellales	2.13944	Glass	2.54065	0.0433081
k__Bacteria.p__Cyanobacteria.c__Cyanobacteria	3.69526	Glass	3.27512	0.0209213
k__Bacteria.p__Proteobacteria.c__Alphaproteobacteria.o__Rhizobiales.f__Hyphomicrobiaceae	3.41132	Glass	3.05347	0.0209213
k__Bacteria.p__Proteobacteria	3.29604	Glass	2.92824	0.0209213
k__Bacteria.p__Proteobacteria.c__Gammaproteobacteria.o__Methylococcales	1.63537	Glass	2.95284	0.0138744
k__Bacteria.p__Bacteroidetes.c__Flavobacteriia	4.96069	Glass	4.28543	0.0433081
k__Bacteria.p__Bacteroidetes.c__Sphingobacteriia	4.71642	Glass	4.33893	0.0209213
k__Bacteria.p__Proteobacteria.c__Deltaproteobacteria	4.2575	DEHP	3.7201	0.0433081
k__Bacteria.p__Bacteroidetes.c__Sphingobacteriia.o__Sphingobacteriales.f__FFCH9454	2.04484	Glass	2.36958	0.0472209
k__Bacteria.p__Proteobacteria.c__Gammaproteobacteria.o__BD7_8marinegroup	3.39425	Glass	3.06932	0.0209213
k__Bacteria.p__Proteobacteria.c__Gammaproteobacteria.o__Xanthomonadales.f__JTB255marinebenthicgroup	3.54306	Glass	3.10563	0.0209213
k__Bacteria.p__Proteobacteria.c__Gammaproteobacteria.o__Oceanospirillales.f__OM182clade	2.49789	Glass	2.58869	0.0433081
k__Bacteria.p__Actinobacteria.c__Acidimicrobiia	4.03855	Glass	3.66825	0.0209213
k__Bacteria.p__Acidobacteria.c__AT_s3_28	1.20862	Glass	2.84771	0.0472209
k__Bacteria.p__Proteobacteria.c__Alphaproteobacteria.o__Kordiimonadales.f__Temperatibacteraceae	1.47297	Glass	2.47185	0.0472209
k__Bacteria.p__Proteobacteria.c__Gammaproteobacteria.o__Oceanospirillales.f__MBAE14	2.80163	Glass	2.53489	0.0209213
k__Bacteria.p__Proteobacteria.c__Gammaproteobacteria.o__Cellvibrionales	4.92756	DEHP	4.58015	0.0209213
k__Bacteria.p__Proteobacteria.c__Gammaproteobacteria.o__1013_28_CG33	1.43569	Glass	2.72315	0.0138744
k__Bacteria.p__Verrucomicrobia.c__Verrucomicrobiae	3.5764	Glass	3.14779	0.0433081
k__Bacteria.p__Cyanobacteria.c__Cyanobacteria.o__SubsectionI.f__FamilyI	3.62021	Glass	3.21351	0.0209213
k__Bacteria.p__Bacteroidetes.c__Sphingobacteriia.o__Sphingobacteriales.f__Saprospiraceae	4.59849	Glass	4.22188	0.0209213
k__Bacteria.p__Proteobacteria.c__Gammaproteobacteria.o__KI89Aclade	3.32583	Glass	2.87685	0.0209213
k__Bacteria.p__Proteobacteria.c__Gammaproteobacteria.o__Methylococcales.f__pItb_vmat_59	1.60906	Glass	2.93802	0.0138744
k__Bacteria.p__Proteobacteria.c__Alphaproteobacteria.o__Rickettsiales.f__Rickettsiaceae	2.28761	Glass	2.58414	0.0209213
k__Bacteria.p__Parcubacteria.c__CandidatusCampbellbacteria.o__marinemetagenome	2.10631	Glass	2.05057	0.0472209
k__Bacteria.p__Proteobacteria.c__Gammaproteobacteria.o__HOC36	1.71675	Glass	2.99692	0.0201646
k__Bacteria.p__Proteobacteria.c__Alphaproteobacteria.o__Kordiimonadales.f__Kordiimonadaceae	2.40949	DEHP	2.77995	0.0201646
k__Bacteria.p__Cyanobacteria.c__Chloroplast.o__unidentifiedmarinebacterioplankton	1.76073	Glass	3.19377	0.0420664
k__Bacteria.p__Actinobacteria.c__Acidimicrobiia.o__Acidimicrobiales.f__Sva0996marinegroup	3.88234	Glass	3.51883	0.0433081
k__Bacteria.p__Planctomycetes	4.63405	Glass	4.14308	0.0209213
k__Bacteria.p__Proteobacteria.c__Gammaproteobacteria.o__Oceanospirillales.f__Alcanivoracaceae	3.30871	Glass	3.01928	0.0209213
k__Bacteria.p__Actinobacteria.c__Acidimicrobiia.o__Acidimicrobiales.f__Acidimicrobiaceae	3.05787	Glass	2.66323	0.0209213
k__Bacteria.p__Proteobacteria.c__Alphaproteobacteria.o__Rhizobiales.f__Rhizobiaceae	1.32734	Glass	2.71485	0.0472209
k__Bacteria.p__Proteobacteria.c__Gammaproteobacteria.o__Thiotrichales.f__EV818SWSAP88	2.59654	Glass	2.43003	0.0472209
k__Bacteria.p__Proteobacteria.c__Deltaproteobacteria.o__Desulfobacterales	2.74967	Glass	2.52313	0.0433081
k__Bacteria.p__Proteobacteria.c__Gammaproteobacteria.o__Thiotrichales.f__Thiotrichaceae	3.32381	Glass	2.95603	0.0209213
k__Bacteria.p__Planctomycetes.c__Planctomycetacia.o__Planctomycetales.f__Planctomycetaceae	4.53918	Glass	4.11503	0.0209213
k__Bacteria.p__Verrucomicrobia.c__Verrucomicrobiae.o__Verrucomicrobiales.f__DEV007	3.23326	Glass	2.8787	0.0209213
k__Bacteria.p__Planctomycetes.c__Planctomycetacia.o__Planctomycetales	4.53918	Glass	4.11285	0.0209213
k__Bacteria.p__Proteobacteria.c__Alphaproteobacteria.o__E6aD10	2.30046	Glass	2.64828	0.0383936
k__Bacteria.p__Bacteroidetes.c__Flavobacteriia.o__Flavobacteriales.f__Flavobacteriaceae	4.91811	Glass	4.28577	0.0433081
k__Bacteria.p__Bacteroidetes.c__SB_5	3.09019	Glass	2.78419	0.0201646
k__Bacteria.p__Parcubacteria.c__CandidatusCampbellbacteria	2.62999	Glass	2.38385	0.0472209
k__Bacteria.p__Actinobacteria.c__Actinobacteria.o__Bifidobacteriales.f__Bifidobacteriaceae	1.63019	Glass	2.33575	0.0138744
k__Bacteria.p__Proteobacteria.c__Gammaproteobacteria.o__Oceanospirillales	4.60403	DEHP	4.23069	0.0209213
k__Bacteria.p__Proteobacteria.c__Alphaproteobacteria.o__Caulobacterales.f__Hyphomonadaceae	5.07461	DEHP	4.76279	0.0209213
k__Bacteria.p__Proteobacteria.c__Gammaproteobacteria.o__Chromatiales.f__Ectothiorhodospiraceae	2.11379	Glass	2.16184	0.0433081
k__Bacteria.p__Actinobacteria.c__Actinobacteria.o__Bifidobacteriales	1.63019	Glass	2.3147	0.0138744
k__Bacteria.p__Acidobacteria.c__Blastocatellia.o__Blastocatellales.f__Blastocatellaceae_Subgroup4_	2.13944	Glass	2.55199	0.0433081
k__Bacteria.p__Actinobacteria.c__Acidimicrobiia.o__Acidimicrobiales.f__OM1clade	2.71594	Glass	2.43159	0.0209213
k__Bacteria.p__Lentisphaerae.c__Oligosphaeria	1.32734	Glass	2.71989	0.0472209
k__Bacteria.p__Proteobacteria.c__Gammaproteobacteria.o__Oceanospirillales.f__Oleiphilaceae	4.52738	DEHP	4.19805	0.0209213
k__Bacteria.p__Proteobacteria.c__Alphaproteobacteria.o__Rhizobiales.f__Phyllobacteriaceae	4.67092	Glass	4.30925	0.0209213
k__Bacteria.p__Proteobacteria.c__Gammaproteobacteria.o__Xanthomonadales	1.88308	Glass	3.17805	0.0433081
k__Bacteria.p__Cyanobacteria.c__Cyanobacteria.o__SubsectionI	3.62021	Glass	3.1945	0.0209213
k__Bacteria.p__Proteobacteria.c__Alphaproteobacteria.o__Rickettsiales.f__SM2D12	2.52749	DEHP	2.74047	0.0433081
k__Bacteria.p__Proteobacteria.c__Alphaproteobacteria.o__Rhizobiales.f__OCS116clade	3.89102	Glass	3.58259	0.0209213
k__Bacteria.p__Acidobacteria.c__Blastocatellia	2.13944	Glass	2.55003	0.0433081
k__Bacteria.p__Proteobacteria.c__Deltaproteobacteria.o__Desulfobacterales.f__Desulfobulbaceae	2.56238	Glass	2.49428	0.0209213
k__Bacteria.p__Planctomycetes.c__Planctomycetacia	4.53918	Glass	4.09493	0.0209213
k__Bacteria.p__Bacteroidetes.c__Flavobacteriia.o__Flavobacteriales.f__NS9marinegroup	2.95755	Glass	2.775	0.0209213
k__Bacteria.p__Acidobacteria.c__Holophagae.o__Subgroup10.f__Sva0725	2.19265	Glass	2.62759	0.0209213
k__Bacteria.p__Bacteroidetes.c__Flavobacteriia.o__Flavobacteriales.f__Schleiferiaceae	2.85075	Glass	2.55914	0.0209213
k__Bacteria.p__Proteobacteria.c__Alphaproteobacteria.o__Parvularculales.f__Parvularculaceae	2.40685	DEHP	2.74448	0.0433081
k__Bacteria.p__Proteobacteria.c__Gammaproteobacteria.o__Cellvibrionales.f__Cellvibrionaceae	4.86684	DEHP	4.54697	0.0209213
k__Bacteria.p__Proteobacteria.c__Gammaproteobacteria.o__Sva0071	2.56347	Glass	2.52258	0.0209213
k__Bacteria.p__Proteobacteria.c__Gammaproteobacteria.o__Oceanospirillales.f__Oceanospirillaceae	3.61005	DEHP	3.21805	0.0209213
k__Bacteria.p__Bacteroidetes.c__Sphingobacteriia.o__Sphingobacteriales	4.08104	Glass	3.74567	0.0209213
k__Bacteria.p__Firmicutes.c__Bacilli.o__Lactobacillales.f__Carnobacteriaceae	1.85608	Glass	2.68323	0.0179605
k__Bacteria.p__Actinobacteria	4.04799	Glass	3.66881	0.0209213
k__Bacteria.p__Proteobacteria.c__Alphaproteobacteria.o__Caulobacterales	5.07532	DEHP	4.74537	0.0209213
k__Bacteria.p__Proteobacteria.c__Alphaproteobacteria.o__Parvularculales	2.40685	DEHP	2.70555	0.0433081
k__Bacteria.p__Proteobacteria.c__Gammaproteobacteria.o__Chromatiales	3.00415	Glass	2.80044	0.0209213

## Sheet: DINP
Taxa		Plastic	LDA score (log 10)	p value
k__Bacteria.p__Proteobacteria.c__Gammaproteobacteria.o__Chromatiales.f__Granulosicoccaceae	2.8938	Glass	2.81237	0.0338949
k__Bacteria.p__Firmicutes.c__Bacilli.o__Lactobacillales.f__Streptococcaceae	2.23541	Glass	3.05389	0.0338949
k__Bacteria.p__Proteobacteria.c__Gammaproteobacteria.o__Methylococcales	1.63537	Glass	3.0183	0.0277078
k__Bacteria.p__Bacteroidetes.c__Flavobacteriia	4.96069	Glass	4.27225	0.0338949
k__Bacteria.p__Firmicutes.c__Clostridia.o__Clostridiales.f__FamilyXI	2.03797	Glass	2.86957	0.0338949
k__Bacteria.p__Proteobacteria.c__Alphaproteobacteria.o__4_Org1_14	2.58993	Glass	2.48523	0.0338949
k__Bacteria.p__Bacteroidetes.c__Sphingobacteriia	4.71642	Glass	4.44102	0.0338949
k__Bacteria.p__Proteobacteria.c__Alphaproteobacteria.o__Sphingomonadales	4.22905	DINP	3.71127	0.0338949
k__Bacteria.p__Proteobacteria.c__Gammaproteobacteria.o__BD7_8marinegroup	3.39425	Glass	3.12596	0.0338949
k__Bacteria.p__Proteobacteria.c__Gammaproteobacteria.o__Xanthomonadales.f__JTB255marinebenthicgroup	3.54306	Glass	3.05962	0.0338949
k__Bacteria.p__Actinobacteria.c__Coriobacteriia.o__Coriobacteriales	1.86544	Glass	3.11342	0.0338949
k__Bacteria.p__Proteobacteria.c__Gammaproteobacteria.o__Oceanospirillales.f__MBAE14	2.80163	Glass	2.61298	0.0338949
k__Bacteria.p__Proteobacteria.c__Gammaproteobacteria.o__Cellvibrionales	4.3761	DINP	3.91448	0.0338949
k__Bacteria.p__Proteobacteria.c__Gammaproteobacteria.o__1013_28_CG33	1.43569	Glass	3.44353	0.0277078
k__Bacteria.p__Gemmatimonadetes	1.94939	Glass	2.76045	0.0338949
k__Bacteria.p__Actinobacteria.c__Coriobacteriia	1.86544	Glass	2.98404	0.0338949
k__Bacteria.p__Bacteroidetes.c__Sphingobacteriia.o__Sphingobacteriales.f__Saprospiraceae	4.59849	Glass	4.30277	0.0338949
k__Bacteria.p__Proteobacteria.c__Gammaproteobacteria.o__Methylococcales.f__pItb_vmat_59	1.60906	Glass	3.08521	0.0277078
k__Bacteria.p__Firmicutes	3.07905	Glass	2.60731	0.0338949
k__Bacteria.p__Proteobacteria.c__Gammaproteobacteria.o__HOC36	1.71675	Glass	3.29746	0.0323129
k__Bacteria.p__Planctomycetes	4.63405	Glass	4.18564	0.0338949
k__Bacteria.p__Proteobacteria.c__Gammaproteobacteria.o__Oceanospirillales.f__Alcanivoracaceae	3.30871	Glass	2.87022	0.0338949
k__Bacteria.p__Actinobacteria.c__Acidimicrobiia.o__Acidimicrobiales.f__Acidimicrobiaceae	3.05787	Glass	2.64471	0.0338949
k__Bacteria.p__Bacteroidetes.c__Bacteroidia.o__Bacteroidales.f__Marinilabiaceae	1.60043	Glass	3.53031	0.0338949
k__Bacteria.p__Planctomycetes.c__Planctomycetacia.o__Planctomycetales.f__Planctomycetaceae	4.53918	Glass	4.07767	0.0338949
k__Bacteria.p__Verrucomicrobia.c__Verrucomicrobiae.o__Verrucomicrobiales.f__DEV007	3.23326	Glass	2.77505	0.0338949
k__Bacteria.p__Planctomycetes.c__Planctomycetacia.o__Planctomycetales	4.53918	Glass	4.11269	0.0338949
k__Bacteria.p__Bacteroidetes.c__SB_5	3.09019	Glass	2.86036	0.0323129
k__Bacteria.p__Planctomycetes.c__OM190	3.07706	Glass	2.7299	0.0338949
k__Bacteria.p__Actinobacteria.c__Actinobacteria.o__Bifidobacteriales.f__Bifidobacteriaceae	1.63019	Glass	3.28217	0.0338949
k__Bacteria.p__Proteobacteria.c__Gammaproteobacteria.o__Oceanospirillales	4.7818	DINP	4.44306	0.0338949
k__Bacteria.p__Proteobacteria.c__Alphaproteobacteria.o__Caulobacterales.f__Hyphomonadaceae	4.97833	DINP	4.58222	0.0338949
k__Bacteria.p__Proteobacteria.c__Deltaproteobacteria.o__Myxococcales.f__P3OB_42	2.71026	DINP	2.70068	0.0338949
k__Bacteria.p__Actinobacteria.c__Actinobacteria.o__Bifidobacteriales	1.63019	Glass	3.31099	0.0338949
k__Bacteria.p__Actinobacteria.c__Coriobacteriia.o__Coriobacteriales.f__Coriobacteriaceae	1.86544	Glass	3.05706	0.0338949
k__Bacteria.p__Firmicutes.c__Bacilli.o__Lactobacillales.f__Enterococcaceae	2.35998	Glass	2.96568	0.0338949
k__Bacteria.p__Proteobacteria.c__Gammaproteobacteria.o__Oceanospirillales.f__Oleiphilaceae	4.68742	DINP	4.37529	0.0338949
k__Bacteria.p__Proteobacteria.c__Alphaproteobacteria.o__Rhizobiales.f__Phyllobacteriaceae	4.67092	Glass	4.26997	0.0338949
k__Bacteria.p__Proteobacteria.c__Gammaproteobacteria.o__Xanthomonadales	1.88308	Glass	3.40068	0.0338949
k__Bacteria.p__Proteobacteria.c__Alphaproteobacteria.o__Rhizobiales.f__OCS116clade	3.89102	Glass	3.61604	0.0338949
k__Bacteria.p__Bacteroidetes.c__Flavobacteriia.o__Flavobacteriales.f__Cryomorphaceae	3.82793	Glass	3.22606	0.0338949
k__Bacteria.p__Firmicutes.c__Bacilli.o__Lactobacillales	2.68551	Glass	2.91657	0.0338949
k__Bacteria.p__Planctomycetes.c__Planctomycetacia	4.53918	Glass	4.07828	0.0338949
k__Bacteria.p__Bacteroidetes.c__Flavobacteriia.o__Flavobacteriales.f__NS9marinegroup	2.95755	Glass	2.71914	0.0338949
k__Bacteria.p__Acidobacteria.c__Holophagae.o__Subgroup10.f__Sva0725	2.19265	Glass	2.84148	0.0338949
k__Bacteria.p__Bacteroidetes.c__Flavobacteriia.o__Flavobacteriales.f__Schleiferiaceae	2.85075	Glass	2.6184	0.0338949
k__Bacteria.p__Proteobacteria.c__Alphaproteobacteria.o__Parvularculales.f__Parvularculaceae	2.52544	DINP	2.66949	0.0338949
k__Bacteria.p__Fusobacteria.c__Fusobacteriia.o__Fusobacteriales.f__Fusobacteriaceae	1.71657	Glass	3.20019	0.0323129
k__Bacteria.p__Firmicutes.c__Bacilli	2.72586	Glass	2.81609	0.0338949
k__Bacteria.p__Bacteroidetes.c__Sphingobacteriia.o__Sphingobacteriales	4.08104	Glass	3.82159	0.0338949
k__Bacteria.p__Proteobacteria.c__Alphaproteobacteria.o__Caulobacterales	4.97897	DINP	4.62845	0.0338949
k__Bacteria.p__Proteobacteria.c__Alphaproteobacteria.o__Parvularculales	2.52544	DINP	2.66235	0.0338949
k__Bacteria.p__Proteobacteria.c__Gammaproteobacteria.o__Chromatiales	3.00415	Glass	2.77055	0.0338949

## Sheet: HDPE
Taxa		Plastic	LDA score (log 10)	p value
k__Bacteria.p__Proteobacteria.c__Gammaproteobacteria.o__Arenicellales	3.59686	Glass	2.89565	0.0433081
k__Bacteria.p__Acidobacteria.c__AT_s3_28	1.01952	Glass	2.04129	0.0472209
k__Bacteria.p__Proteobacteria.c__Gammaproteobacteria.o__KI89Aclade	3.54677	HDPE	3.0562	0.0433081
k__Bacteria.p__Proteobacteria.c__Gammaproteobacteria.o__Thiotrichales.f__Thiotrichaceae	3.12075	Glass	2.77821	0.0433081
k__Bacteria.p__Proteobacteria.c__Deltaproteobacteria.o__Myxococcales.f__Nannocystaceae	3.10749	Glass	2.54916	0.0433081
k__Bacteria.p__Bacteroidetes.c__SB_5	2.88556	Glass	2.62908	0.0433081
k__Bacteria.p__Saccharibacteria	1.08873	Glass	2.01213	0.0472209
k__Bacteria.p__Proteobacteria.c__Deltaproteobacteria.o__Myxococcales	3.36298	Glass	2.72447	0.0433081
k__Bacteria.p__Proteobacteria.c__Gammaproteobacteria.o__Arenicellales.f__Arenicellaceae	3.59686	Glass	2.91484	0.0433081

## Sheet: LDPE
Taxa		Plastic	LDA score (log 10)	p value
k__Bacteria.p__Proteobacteria.c__Deltaproteobacteria	3.87375	Glass	3.18926	0.0338949
k__Bacteria.p__Spirochaetae.c__Spirochaetes	2.48751	LDPE	2.07879	0.0338949
k__Bacteria.p__Proteobacteria.c__Deltaproteobacteria.o__Bdellovibrionales.f__Bacteriovoracaceae	2.81496	Glass	2.37068	0.0338949
k__Bacteria.p__Peregrinibacteria	2.84961	Glass	2.43177	0.0338949
k__Bacteria.p__Spirochaetae.c__Spirochaetes.o__Spirochaetales.f__Leptospiraceae	2.48751	LDPE	2.06668	0.0338949
k__Bacteria.p__Spirochaetae.c__Spirochaetes.o__Spirochaetales	2.48751	LDPE	2.08529	0.0338949
k__Bacteria.p__Proteobacteria.c__Deltaproteobacteria.o__Bdellovibrionales	3.3051	Glass	2.71187	0.0338949
k__Bacteria.p__Spirochaetae	2.48751	LDPE	2.02509	0.0338949

## Sheet: PP
Taxa		Plastic	LDA score (log 10)	p value
k__Bacteria.p__Cyanobacteria.c__Cyanobacteria	3.79396	PP	3.1696	0.0433081
k__Bacteria.p__Proteobacteria.c__Deltaproteobacteria	3.68191	Glass	2.79725	0.0209213
k__Bacteria.p__Proteobacteria.c__Deltaproteobacteria.o__Bdellovibrionales.f__Bacteriovoracaceae	2.61962	Glass	2.1098	0.0209213
k__Bacteria.p__Proteobacteria.c__Deltaproteobacteria.o__Myxococcales.f__Nannocystaceae	3.10749	Glass	2.48056	0.0209213
k__Bacteria.p__Bacteroidetes.c__SB_5	2.88556	Glass	2.5312	0.0433081
k__Bacteria.p__Actinobacteria.c__Actinobacteria.o__Corynebacteriales.f__Mycobacteriaceae	1.21897	PP	2.09472	0.0383936
k__Bacteria.p__Proteobacteria.c__Deltaproteobacteria.o__Bradymonadales.f__DeltaproteobacteriabacteriumSMP_3	1.04055	PP	2.12451	0.0472209
k__Bacteria.p__Proteobacteria.c__Deltaproteobacteria.o__Myxococcales	3.36298	Glass	2.69215	0.0433081
