# Supplementary material for: The composition of bacterial communities associated with plastic biofilms differs between different polymers and stages of biofilm succession
Source: PLoS One. 2019 Jun 5;14(6):e0217165. doi: 10.1371/journal.pone.0217165 (PMC6550384; doi:10.1371/journal.pone.0217165)
Supplement: S8 Table — It shows all OTUs that significantly discriminated for a specific surface at each sampling point. (XLSX) [file pone.0217165.s016.xlsx]

## Sheet: After one week
Taxa	Discriminating surface	log LDA score	p value
k__Bacteria.p__Proteobacteria.c__Alphaproteobacteria.o__Sphingomonadales.f__Erythrobacteraceae	LDPE	3.23513	0.00179458
k__Bacteria.p__Fibrobacteres.c__Fibrobacteria.o__Fibrobacterales.f__Fibrobacteraceae	PP	2.41031	0.0188722
k__Bacteria.p__Bacteroidetes.c__Bacteroidia.o__Bacteroidales	Glass	2.41157	0.0261694
k__Bacteria.p__Lentisphaerae.c__Lentisphaeria.o__Lentisphaerales	Glass	2.31713	0.0184257
k__Bacteria.p__Proteobacteria.c__Deltaproteobacteria.o__Myxococcales.f__Sandaracinaceae	Glass	2.38714	0.0201475
k__Bacteria.p__Firmicutes.c__Clostridia.o__Clostridiales.f__FamilyXI	Glass	2.63393	0.0395005
k__Bacteria.p__Proteobacteria.c__Alphaproteobacteria.o__Sphingomonadales	LDPE	3.29345	0.00179458
k__Bacteria.p__Firmicutes.c__Bacilli.o__Bacillales.f__Staphylococcaceae	LDPE	2.41156	0.0287257
k__Bacteria.p__Proteobacteria.c__Deltaproteobacteria.o__Syntrophobacterales.f__Syntrophobacteraceae	HDPE	2.28366	0.035039
k__Bacteria.p__Actinobacteria.c__Acidimicrobiia	LDPE	3.01236	0.0160602
k__Bacteria.p__Fibrobacteres.c__Fibrobacteria	PP	2.39247	0.0188722
k__Bacteria.p__Bacteroidetes.c__Cytophagia	PP	3.15311	0.00245308
k__Bacteria.p__Lentisphaerae.c__Lentisphaeria.o__Lentisphaerales.f__Lentisphaeraceae	Glass	2.35427	0.0184257
k__Bacteria.p__Proteobacteria.c__Deltaproteobacteria.o__Desulfobacterales.f__Desulfobacteraceae	Glass	2.48806	0.0201475
k__Bacteria.p__Fibrobacteres.c__Fibrobacteria.o__Fibrobacterales	PP	2.39526	0.0188722
k__Bacteria.p__Planctomycetes.c__Phycisphaerae	Glass	2.89297	0.0371929
k__Bacteria.p__Planctomycetes.c__Phycisphaerae.o__Phycisphaerales.f__Phycisphaeraceae	Glass	2.82185	0.0399114
k__Bacteria.p__Planctomycetes.c__Phycisphaerae.o__Phycisphaerales	Glass	2.83385	0.0399114
k__Bacteria.p__Lentisphaerae.c__Lentisphaeria	Glass	2.18847	0.0183395
k__Bacteria.p__Planctomycetes.c__OM190	LDPE	2.67337	0.00702647
k__Bacteria.p__Proteobacteria.c__Betaproteobacteria.o__Burkholderiales.f__Comamonadaceae	LDPE	2.48455	0.0118323
k__Bacteria.p__Actinobacteria.c__Acidimicrobiia.o__Acidimicrobiales.f__OM1clade	LDPE	2.80251	0.0221905
k__Bacteria.p__Bacteroidetes.c__Cytophagia.o__Cytophagales.f__Flammeovirgaceae	PP	3.16485	0.00214863
k__Bacteria.p__Proteobacteria.c__Gammaproteobacteria.o__Oceanospirillales.f__Oleiphilaceae	LDPE	4.6938	0.0028478
k__Bacteria.p__Proteobacteria.c__Deltaproteobacteria.o__Syntrophobacterales	HDPE	2.35943	0.035039
k__Bacteria.p__Proteobacteria.c__Deltaproteobacteria.o__Myxococcales	Glass	2.56798	0.00373667
k__Bacteria.p__Firmicutes.c__Bacilli.o__Bacillales	LDPE	2.40013	0.00627415
k__Bacteria.p__Cyanobacteria.c__Chloroplast.o__Rhizosoleniaimbricata	PP	2.40356	0.0453171
k__Bacteria.p__Proteobacteria.c__Epsilonproteobacteria.o__Campylobacterales.f__Helicobacteraceae	Glass	2.52134	0.0417025
k__Bacteria.p__Bacteroidetes.c__Cytophagia.o__Cytophagales	PP	3.16142	0.00245308
k__Bacteria.p__Actinobacteria	LDPE	3.15181	0.00418842
k__Bacteria.p__Lentisphaerae	Glass	2.31733	0.026692
k__Bacteria.p__Proteobacteria.c__Gammaproteobacteria.o__Chromatiales	Glass	2.28824	0.045806

## Sheet: After one month
taxa	Discriminating surface	log LDA score	p value
k__Bacteria.p__Proteobacteria.c__Alphaproteobacteria.o__Sphingomonadales.f__Erythrobacteraceae.g__Altererythrobacter	DEHP	3.11979	0.0314505
k__Bacteria.p__Proteobacteria.c__Alphaproteobacteria.o__Rhodobacterales.f__Rhodobacteraceae	HDPE	2.74123	0.0420218
k__Bacteria.p__Bacteroidetes.c__Sphingobacteriia.o__Sphingobacteriales.f__env_OPS17	LDPE	3.94854	0.00813559
k__Bacteria.p__Proteobacteria.c__Gammaproteobacteria.o__Vibrionales	Glass	2.93318	0.0316541
k__Bacteria.p__Bacteroidetes.c__Flavobacteriia.o__Flavobacteriales.f__Flavobacteriaceae.g__Aquimarina.s__AquimarinamegateriumXH134	DEHP	2.91541	0.0103488
k__Bacteria.p__Proteobacteria.c__Alphaproteobacteria.o__Rhodobacterales.f__Rhodobacteraceae.g__Octadecabacter	Glass	2.83467	0.00776551
k__Bacteria.p__Proteobacteria.c__Alphaproteobacteria.o__Rhodobacterales.f__Rhodobacteraceae.g__Sagittula.s__Sagittulamarina	DEHP	3.53669	0.0181621
k__Bacteria.p__Proteobacteria.c__Gammaproteobacteria.o__Oceanospirillales.f__Alcanivoracaceae.g__Kangiella	PP	2.8994	0.0219355
k__Bacteria.p__Bacteroidetes.c__Cytophagia.o__Cytophagales.f__Flammeovirgaceae.g__Ekhidna.s__Ekhidnasp_KYW635	Glass	3.24856	0.0234808
k__Bacteria.p__Proteobacteria.c__Gammaproteobacteria.o__Arenicellales.f__Arenicellaceae.g__Arenicella	DEHP	4.77462	0.0165689
k__Bacteria.p__Bacteroidetes.c__Flavobacteriia.o__Flavobacteriales.f__Flavobacteriaceae.g__Lacinutrix.s__Lacinutrixalgicola	LDPE	3.57671	0.0367761
k__Bacteria.p__Proteobacteria.c__Epsilonproteobacteria.o__Campylobacterales.f__Helicobacteraceae	Glass	2.91259	0.0373296
k__Bacteria.p__Proteobacteria.c__Gammaproteobacteria.o__Vibrionales.f__Vibrionaceae	Glass	2.92679	0.0316541
k__Bacteria.p__Proteobacteria.c__Gammaproteobacteria.o__Arenicellales	DEHP	4.79938	0.0365934
k__Bacteria.p__Bacteroidetes.c__Flavobacteriia.o__Flavobacteriales.f__Flavobacteriaceae.g__Flavirhabdus	LDPE	3.95875	0.0358965
k__Bacteria.p__Proteobacteria.c__Gammaproteobacteria.o__Oceanospirillales.f__Oleiphilaceae.g__Oleiphilus.s__Oleiphilussp_HI0081	DINP	3.09442	0.0374167
k__Bacteria.p__Planctomycetes.c__Planctomycetacia.o__Planctomycetales.f__Planctomycetaceae.g__Rhodopirellula.s__Tigriopuscalifornicus	LDPE	3.76506	0.0325353
k__Bacteria.p__Proteobacteria.c__Gammaproteobacteria.o__Chromatiales.f__Ectothiorhodospiraceae	HDPE	3.14989	0.0369091
k__Bacteria.p__Bacteroidetes.c__Flavobacteriia.o__Flavobacteriales.f__Flavobacteriaceae.g__Muricauda.s__FlavobacteriaceaebacteriumGUDS1159	DINP	3.70596	0.0161059
k__Bacteria.p__Proteobacteria.c__Alphaproteobacteria.o__Rhodobacterales.f__Rhodobacteraceae.g__Sagittula	DEHP	3.53681	0.0181621
k__Bacteria.p__Proteobacteria.c__Alphaproteobacteria.o__Rhizobiales.f__Phyllobacteriaceae.g__Pseudahrensia	HDPE	4.00658	0.00783354
k__Bacteria.p__Bacteroidetes.c__Flavobacteriia.o__Flavobacteriales.f__Flavobacteriaceae.g__Tenacibaculum.s__Tenacibaculumadriaticum	PP	3.61074	0.0339777
k__Bacteria.p__Firmicutes.c__Bacilli.o__Lactobacillales.f__Streptococcaceae.g__Streptococcus	HDPE	3.10975	0.0395865
k__Bacteria.p__Bacteroidetes.c__Cytophagia.o__Cytophagales.f__Flammeovirgaceae.g__Roseivirga	HDPE	3.03578	0.00544745
k__Bacteria.p__Cyanobacteria.c__Cyanobacteria.o__SubsectionI.f__FamilyI.g__Synechococcus	Glass	3.50554	0.0467081
k__Bacteria.p__Proteobacteria	Glass	2.81341	0.0213466
k__Bacteria.p__Actinobacteria.c__Thermoleophilia.o__Solirubrobacterales	Glass	2.67006	0.0471761
k__Bacteria.p__Actinobacteria.c__Thermoleophilia.o__Solirubrobacterales.f__TM146	Glass	2.72907	0.0471761
k__Bacteria.p__Bacteroidetes.c__Sphingobacteriia.o__Sphingobacteriales.f__Saprospiraceae.g__Phaeodactylibacter	Glass	3.04635	0.0333719
k__Bacteria.p__Proteobacteria.c__Alphaproteobacteria.o__Kordiimonadales.f__Kordiimonadaceae	DEHP	3.1316	0.00872641
k__Bacteria.p__Bacteroidetes.c__Flavobacteriia.o__Flavobacteriales.f__Flavobacteriaceae.g__Flavirhabdus.s__FlavobacteriaceaebacteriumE4_2	LDPE	3.95575	0.0358965
k__Bacteria.p__Bacteroidetes.c__Flavobacteriia.o__Flavobacteriales.f__Flavobacteriaceae.g__Aureitalea.s__Aureitaleamarina	Glass	3.3432	0.00874897
k__Bacteria.p__Proteobacteria.c__Gammaproteobacteria.o__Oceanospirillales.f__Oleiphilaceae	DINP	4.13646	0.00957258
k__Bacteria.p__Proteobacteria.c__Alphaproteobacteria.o__Caulobacterales.f__Hyphomonadaceae.g__Hyphomonas.s__Hyphomonassp_L_53_1_40	DEHP	3.48975	0.00880827
k__Bacteria.p__Proteobacteria.c__Epsilonproteobacteria	Glass	2.95002	0.03675
k__Bacteria.p__Proteobacteria.c__Gammaproteobacteria.o__Alteromonadales.f__Ferrimonadaceae	Glass	2.69646	0.0264247
k__Bacteria.p__Acidobacteria.c__Subgroup26	Glass	3.69428	0.012799
k__Bacteria.p__Proteobacteria.c__Alphaproteobacteria.o__Rhodospirillales.f__Rhodospirillaceae.g__OM75clade	LDPE	4.37836	0.0325353
k__Bacteria.p__Proteobacteria.c__Epsilonproteobacteria.o__Campylobacterales	Glass	2.95967	0.03675
k__Bacteria.p__Firmicutes.c__Clostridia.o__Clostridiales.f__Lachnospiraceae	Glass	2.93317	0.0337373
k__Bacteria.p__Bacteroidetes.c__Flavobacteriia.o__Flavobacteriales.f__Cryomorphaceae	HDPE	2.96807	0.0265699
k__Bacteria.p__Proteobacteria.c__Gammaproteobacteria.o__Cellvibrionales.f__Halieaceae.g__OM60_NOR5_clade	Glass	3.01729	0.00867701
k__Bacteria.p__Proteobacteria.c__Epsilonproteobacteria.o__Campylobacterales.f__Helicobacteraceae.g__Sulfurovum	Glass	2.88939	0.0373296
k__Bacteria.p__Proteobacteria.c__Alphaproteobacteria.o__Rhodobacterales.f__Rhodobacteraceae.g__Planktomarina	Glass	3.24844	0.0254094

## Sheet: After two months
	Discriminating	LDS score	p value
k__Bacteria.p__Bacteroidetes.c__Flavobacteriia.o__Flavobacteriales.f__Flavobacteriaceae.g__Tenacibaculum.s__Tenacibaculumsp_AB401d	LDPE	3.08001	0.0453218
k__Bacteria.p__Firmicutes.c__Clostridia.o__Clostridiales.f__Lachnospiraceae.g__Anaerostipes	Glass	3.75109	0.0162269
k__Bacteria.p__SR1_Absconditabacteria_	HDPE	3.25403	0.0162269
k__Bacteria.p__Proteobacteria.c__Alphaproteobacteria.o__Parvularculales	HDPE	2.72091	0.0379877
k__Bacteria.p__Proteobacteria.c__Alphaproteobacteria.o__Rhodobacterales.f__Rhodobacteraceae.g__Pseudooctadecabacter.s__Pseudooctadecabacterjejudonensis	HDPE	3.21499	0.0126944
k__Bacteria.p__Planctomycetes.c__Phycisphaerae.o__Phycisphaerales.f__Phycisphaeraceae.g__SM1A02.s__marinemetagenome	HDPE	3.01687	0.0146988
k__Bacteria.p__Spirochaetae.c__Spirochaetes	PVC	3.35233	0.0171177
k__Bacteria.p__Planctomycetes	Glass	4.2296	0.00727706
k__Bacteria.p__Actinobacteria.c__Acidimicrobiia.o__Acidimicrobiales.f__Acidimicrobiaceae	Glass	3.1876	0.00487772
k__Bacteria.p__Bacteroidetes.c__Flavobacteriia.o__Flavobacteriales.f__Flavobacteriaceae.g__Meridianimaribacter	PP	3.84982	0.0188853
k__Bacteria.p__Bacteroidetes.c__Flavobacteriia.o__Flavobacteriales.f__Flavobacteriaceae.g__Aquibacter	PP	4.44427	0.0124687
k__Bacteria.p__Proteobacteria.c__Alphaproteobacteria.o__Rhodobacterales.f__Rhodobacteraceae.g__Octadecabacter	PP	3.09645	0.0357518
k__Bacteria.p__Bacteroidetes.c__Sphingobacteriia.o__Sphingobacteriales.f__Saprospiraceae.g__Portibacter	Glass	3.17182	0.00439304
k__Bacteria.p__Deinococcus_Thermus.c__Deinococci.o__Deinococcales.f__Trueperaceae	HDPE	3.02445	0.00872728
k__Bacteria.p__Proteobacteria.c__Gammaproteobacteria.o__Oceanospirillales.f__Oceanospirillaceae.g__Nitrincola.s__Nitrincolalacisaponensis	PVC	3.1743	0.00398483
k__Bacteria.p__Proteobacteria.c__Deltaproteobacteria.o__Myxococcales.f__Nannocystaceae.g__Enhygromyxasp_SIS_1	Glass	2.8427	0.0359855
k__Bacteria.p__Proteobacteria.c__Gammaproteobacteria.o__Oceanospirillales.f__Alcanivoracaceae.g__Kangiella	PP	2.97447	0.00734572
k__Bacteria.p__Bacteroidetes.c__Flavobacteriia.o__Flavobacteriales.f__Flavobacteriaceae.g__Maribacter.s__Maribactersp_KCTC42508	PP	3.06543	0.0280597
k__Bacteria.p__Proteobacteria.c__Gammaproteobacteria.o__Arenicellales.f__Arenicellaceae.g__Arenicella	PVC	4.40732	0.0034655
k__Bacteria.p__Bacteroidetes.c__Flavobacteriia.o__Flavobacteriales.f__Flavobacteriaceae.g__Lacinutrix.s__Lacinutrixalgicola	LDPE	3.54996	0.0282409
k__Bacteria.p__Proteobacteria.c__Alphaproteobacteria.o__Sphingomonadales.f__Erythrobacteraceae.g__Porphyrobacter	PVC	3.45248	0.0114823
k__Bacteria.p__Actinobacteria.c__Coriobacteriia.o__Coriobacteriales.f__Coriobacteriaceae.g__Olsenella	PP	3.02564	0.0237029
k__Bacteria.p__Proteobacteria.c__Gammaproteobacteria.o__Cellvibrionales.f__Cellvibrionaceae.g__Saccharophagus	PVC	4.23999	0.00236206
k__Bacteria.p__Proteobacteria.c__Gammaproteobacteria.o__Arenicellales	PVC	4.50145	0.0045542
k__Bacteria.p__Bacteroidetes.c__Flavobacteriia.o__Flavobacteriales.f__Flavobacteriaceae.g__Flavirhabdus	LDPE	3.93572	0.020156
k__Bacteria.p__Proteobacteria.c__Alphaproteobacteria.o__Rhizobiales.f__Phyllobacteriaceae.g__Pseudahrensia.s__Pseudahrensiatodarodis	Glass	4.38383	0.00251438
k__Bacteria.p__Proteobacteria.c__Gammaproteobacteria.o__Cellvibrionales.f__Cellvibrionaceae.g__Aestuariicella.s__Proteobacteria	PVC	4.10976	0.00519169
k__Bacteria.p__Bacteroidetes.c__Flavobacteriia.o__Flavobacteriales.f__Flavobacteriaceae	PP	3.05266	0.0222779
k__Bacteria.p__Planctomycetes.c__Planctomycetacia.o__Planctomycetales	Glass	4.07765	0.0079847
k__Bacteria.p__Proteobacteria.c__Gammaproteobacteria.o__Cellvibrionales	PVC	4.63278	0.00311067
k__Bacteria.p__Proteobacteria.c__Gammaproteobacteria.o__Cellvibrionales.f__Cellvibrionaceae.g__Teredinibacter.s__Teredinibacterturnerae	PVC	2.78334	0.0163474
k__Bacteria.p__Proteobacteria.c__Gammaproteobacteria.o__KI89Aclade	HDPE	3.96549	0.0073684
k__Bacteria.p__Proteobacteria.c__Alphaproteobacteria.o__Rhizobiales.f__Phyllobacteriaceae.g__Pseudahrensia	Glass	4.46188	0.00330483
k__Bacteria.p__Deinococcus_Thermus.c__Deinococci.o__Deinococcales.f__Trueperaceae.g__Truepera	HDPE	2.98201	0.00872728
k__Bacteria.p__Actinobacteria.c__Acidimicrobiia.o__Acidimicrobiales.f__OM1clade	PP	2.77122	0.0351955
k__Bacteria.p__Proteobacteria.c__Alphaproteobacteria.o__Rhizobiales.f__Hyphomicrobiaceae.g__Filomicrobium	HDPE	3.56203	0.0356984
k__Bacteria.p__Bacteroidetes.c__Flavobacteriia.o__Flavobacteriales.f__Flavobacteriaceae.g__Tenacibaculum.s__Tenacibaculumadriaticum	PP	3.56968	0.00632699
k__Bacteria.p__Bacteroidetes.c__Flavobacteriia.o__Flavobacteriales.f__Schleiferiaceae.g__Schleiferia	Glass	2.87622	0.0137192
k__Bacteria.p__Bacteroidetes.c__Flavobacteriia.o__Flavobacteriales.f__Flavobacteriaceae.g__Robiginitalea.s__bacteriumAMSU	PP	2.83945	0.0109512
k__Bacteria.p__Firmicutes.c__Bacilli.o__Lactobacillales.f__Enterococcaceae.g__Catellicoccus	PP	3.60793	0.0212314
k__Bacteria.p__Proteobacteria.c__Gammaproteobacteria.o__Cellvibrionales.f__Cellvibrionaceae.g__Teredinibacter	PVC	2.78516	0.0163474
k__Bacteria.p__Deinococcus_Thermus	HDPE	3.01603	0.015405
k__Bacteria.p__Proteobacteria.c__Alphaproteobacteria.o__Rhodobacterales.f__Rhodobacteraceae.g__Loktanella	PP	3.67382	0.00228607
k__Bacteria.p__Proteobacteria.c__Alphaproteobacteria.o__Rhodobacterales.f__Rhodobacteraceae.g__Loktanella.s__alphaproteobacteriumVS_101	HDPE	3.04679	0.021718
k__Bacteria.p__Firmicutes.c__Clostridia.o__Clostridiales.f__Peptostreptococcaceae	PP	2.8481	0.0179971
k__Bacteria.p__Proteobacteria.c__Alphaproteobacteria.o__Rhodobacterales.f__Rhodobacteraceae.g__Pseudophaeobacter	PVC	3.75231	0.00619129
k__Bacteria.p__Actinobacteria.c__Coriobacteriia.o__Coriobacteriales	PP	2.81926	0.0403105
k__Bacteria.p__Proteobacteria.c__Gammaproteobacteria.o__Oceanospirillales.f__MBAE14	LDPE	3.68465	0.00381593
k__Bacteria.p__Bacteroidetes.c__Flavobacteriia.o__Flavobacteriales.f__Flavobacteriaceae.g__Winogradskyella.s__FlavobacterialesbacteriumALC_1	Glass	3.55965	0.00514705
k__Bacteria.p__Bacteroidetes.c__Flavobacteriia.o__Flavobacteriales.f__Flavobacteriaceae.g__Gilvibacter.s__Gilvibactersediminis	Glass	2.92231	0.0216946
k__Bacteria.p__Actinobacteria.c__Coriobacteriia	PP	2.78717	0.0403105
k__Bacteria.p__Proteobacteria.c__Gammaproteobacteria.o__Oceanospirillales.f__Oceanospirillaceae.g__Nitrincola	PVC	3.24144	0.00398483
k__Bacteria.p__Proteobacteria.c__Gammaproteobacteria.o__Methylococcales.f__pItb_vmat_59	Glass	3.20702	0.00337725
k__Bacteria.p__Proteobacteria.c__Gammaproteobacteria.o__Cellvibrionales.f__Cellvibrionaceae.g__Aestuariicella	PVC	4.1099	0.00519169
k__Bacteria.p__Proteobacteria.c__Alphaproteobacteria.o__Rhodobacterales.f__Rhodobacteraceae.g__Roseovarius	PP	4.04985	0.0131241
k__Bacteria.p__Proteobacteria.c__Alphaproteobacteria.o__Rhodobacterales.f__Rhodobacteraceae.g__Litoreibacter	PP	4.02557	0.00546549
k__Bacteria.p__Bacteroidetes.c__Flavobacteriia.o__Flavobacteriales.f__Flavobacteriaceae.g__Flavirhabdus.s__FlavobacteriaceaebacteriumE4_2	LDPE	3.92377	0.020156
k__Bacteria.p__Bacteroidetes.c__Flavobacteriia.o__Flavobacteriales.f__Flavobacteriaceae.g__Maribacter.s__Maribactersp_HME8202	PP	3.14021	0.0212314
k__Bacteria.p__Proteobacteria.c__Gammaproteobacteria.o__Oceanospirillales.f__Alcanivoracaceae	LDPE	3.54888	0.0135796
k__Bacteria.p__Deinococcus_Thermus.c__Deinococci.o__Deinococcales	HDPE	3.02981	0.00872728
k__Bacteria.p__Proteobacteria.c__Alphaproteobacteria.o__Caulobacterales.f__Hyphomonadaceae	HDPE	3.18501	0.0443726
k__Bacteria.p__Proteobacteria.c__Alphaproteobacteria.o__Caulobacterales.f__Hyphomonadaceae.g__Hyphomonas	HDPE	3.16584	0.0396002
k__Bacteria.p__Bacteroidetes.c__Flavobacteriia.o__Flavobacteriales.f__Flavobacteriaceae.g__Maritimimonas.s__Maritimimonasrapanae	PP	2.88173	0.0119809
k__Bacteria.p__Proteobacteria.c__Gammaproteobacteria.o__Oceanospirillales.f__Oleiphilaceae	PVC	4.64898	0.00624213
k__Bacteria.p__Proteobacteria.c__Alphaproteobacteria.o__Rhizobiales.f__Phyllobacteriaceae	HDPE	4.20809	0.00760405
k__Bacteria.p__Bacteroidetes.c__Flavobacteriia.o__Flavobacteriales.f__Flavobacteriaceae.g__Muricauda.s__Bacteroidetesbacteriumb1b3	HDPE	3.05233	0.000878118
k__Bacteria.p__Proteobacteria.c__Alphaproteobacteria.o__Caulobacterales.f__Hyphomonadaceae.g__Hyphomonas.s__Hyphomonassp_L_53_1_40	PVC	4.08575	0.00607122
k__Bacteria.p__Firmicutes.c__Clostridia.o__Clostridiales.f__Peptostreptococcaceae.g__Peptostreptococcus	PP	2.8587	0.0118239
k__Bacteria.p__Planctomycetes.c__Planctomycetacia.o__Planctomycetales.f__Planctomycetaceae.g__Blastopirellula	Glass	4.10156	0.00374691
k__Bacteria.p__Planctomycetes.c__Planctomycetacia	Glass	4.07836	0.0079847
k__Bacteria.p__Proteobacteria.c__Alphaproteobacteria.o__Parvularculales.f__Parvularculaceae	HDPE	2.91636	0.00509904
k__Bacteria.p__Proteobacteria.c__Alphaproteobacteria.o__Rhodobacterales.f__Rhodobacteraceae.g__Pseudophaeobacter.s__Phaeobactersp_11ANDIMAR09	PVC	3.75504	0.00619129
k__Bacteria.p__Proteobacteria.c__Gammaproteobacteria.o__Thiotrichales.f__Thiotrichaceae.g__Leucothrix.s__LeucothrixmucorDSM2157	PP	2.95112	0.0232924
k__Bacteria.p__Bacteroidetes.c__Sphingobacteriia.o__Sphingobacteriales.f__Saprospiraceae.g__Lewinella.s__LewinellacohaerensDSM23179	Glass	3.45742	0.028188
k__Bacteria.p__Bacteroidetes.c__Flavobacteriia.o__Flavobacteriales.f__Flavobacteriaceae.g__Aquimarina.s__Aquimarinasp_RZW4_3_2	PVC	2.91129	0.00667828
k__Bacteria.p__Proteobacteria.c__Gammaproteobacteria.o__Oceanospirillales.f__Oleiphilaceae.g__Oleiphilus	PVC	4.64629	0.00487651
k__Bacteria.p__Bacteroidetes.c__Flavobacteriia.o__Flavobacteriales.f__Schleiferiaceae	Glass	2.86315	0.0137192
k__Bacteria.p__Proteobacteria.c__Alphaproteobacteria.o__Rhodobacterales.f__Rhodobacteraceae.g__Pseudooctadecabacter	HDPE	3.18735	0.0126944
k__Bacteria.p__Proteobacteria.c__Deltaproteobacteria.o__Myxococcales.f__Sandaracinaceae	PVC	3.01221	0.0385372
k__Bacteria.p__Proteobacteria.c__Gammaproteobacteria.o__Methylococcales	Glass	3.12735	0.00337725
k__Bacteria.p__Bacteroidetes.c__Flavobacteriia.o__Flavobacteriales.f__Flavobacteriaceae.g__Croceitalea.s__Croceitaleasp_CBA3205	LDPE	3.82802	0.0173702
k__Bacteria.p__Proteobacteria.c__Gammaproteobacteria.o__Thiotrichales.f__Piscirickettsiaceae.g__Cycloclasticus	PVC	3.18524	0.00514162
k__Bacteria.p__Proteobacteria.c__Gammaproteobacteria.o__Cellvibrionales.f__Cellvibrionaceae.g__Saccharophagus.s__Saccharophagussp_MM1_2b	PVC	4.24002	0.00236206
k__Bacteria.p__Spirochaetae.c__Spirochaetes.o__Spirochaetales	PVC	3.35222	0.0171177
k__Bacteria.p__Spirochaetae	PVC	3.35246	0.0171177
k__Bacteria.p__Proteobacteria.c__Alphaproteobacteria.o__Sphingomonadales.f__Sphingomonadaceae.g__Sphingorhabdus.s__Sphingopyxissp_MEBiC05060	PVC	3.66022	0.00834073
k__Bacteria.p__Bacteroidetes.c__Flavobacteriia.o__Flavobacteriales.f__Flavobacteriaceae.g__Dokdonia.s__Dokdoniasp_HMF2319	LDPE	3.06382	0.0079244
k__Bacteria.p__Proteobacteria.c__Gammaproteobacteria.o__Cellvibrionales.f__Cellvibrionaceae.g__Simiduia	PVC	4.05376	0.00379376
k__Bacteria.p__Bacteroidetes.c__Flavobacteriia.o__Flavobacteriales.f__Flavobacteriaceae.g__Aureisphaera	PP	3.2192	0.00869622
k__Bacteria.p__Deinococcus_Thermus.c__Deinococci	HDPE	2.97393	0.015405
k__Bacteria.p__Proteobacteria.c__Alphaproteobacteria.o__Rhizobiales.f__OCS116clade	HDPE	4.33695	0.004772
k__Bacteria.p__Proteobacteria.c__Gammaproteobacteria.o__Cellvibrionales.f__BD2_7	Glass	3.14127	0.0172853
k__Bacteria.p__Proteobacteria.c__Deltaproteobacteria.o__Myxococcales	PVC	4.23594	0.00426827
k__Bacteria.p__Bacteroidetes.c__Flavobacteriia.o__Flavobacteriales.f__Flavobacteriaceae.g__Maritimimonas	PP	4.19242	0.00882991
k__Bacteria.p__Verrucomicrobia.c__Opitutae.o__Puniceicoccales.f__Puniceicoccaceae	PP	3.53341	0.00167733
k__Bacteria.p__Bacteroidetes.c__Flavobacteriia.o__Flavobacteriales.f__Flavobacteriaceae.g__Meridianimaribacter.s__Meridianimaribactersp_xn12	PP	3.83876	0.0188853
k__Bacteria.p__Proteobacteria.c__Alphaproteobacteria.o__Sphingomonadales.f__Sphingomonadaceae.g__Sphingorhabdus.s__Sphingorhabdusarenilitoris	HDPE	2.84424	0.0319502
k__Bacteria.p__Proteobacteria.c__Alphaproteobacteria.o__Rhodobacterales.f__Rhodobacteraceae.g__Roseovarius.s__Ruegeriasp_MME_070	Glass	2.76817	0.0299577
k__Bacteria.p__Actinobacteria.c__Coriobacteriia.o__Coriobacteriales.f__Coriobacteriaceae.g__Olsenella.s__OlsenellaprofusaF0195	PP	3.02416	0.0237029
